# Supplementary material for: Diaqua­bis­(4-meth­oxy­benzoato-κO)bis­(nicotinamide-κN 1)nickel(II) dihydrate
Source: Acta Crystallogr Sect E Struct Rep Online. 2010 Jul 7;66(Pt 8):m891–2. doi: 10.1107/S1600536810025985 (PMC3007542; doi:10.1107/S1600536810025985)
Supplement: Supplementary file 2 [file e-66-0m891-Isup2.hkl]

#
# h,k,l, Fc-squared, Fo-squared, sigma(Fo-squared) and status flag
#
data_I
_shelx_title ' TN2_0m in P-1'
_shelx_refln_list_code          4
_shelx_F_calc_maximum      121.72
_exptl_crystal_F_000       354.00
_reflns_d_resolution_high  0.7463
 
loop_
 _symmetry_equiv_pos_as_xyz
 'x, y, z'
 '-x, -y, -z'
 
_cell_length_a     8.1279
_cell_length_b     9.7006
_cell_length_c    10.0636
_cell_angle_alpha 101.637
_cell_angle_beta   91.634
_cell_angle_gamma 105.137
 
_shelx_F_squared_multiplier     1.000
 
loop_
 _refln_index_h
 _refln_index_k
 _refln_index_l
 _refln_F_squared_calc
 _refln_F_squared_meas
 _refln_F_squared_sigma
 _refln_observed_status
   1   0   0     2617.18     2694.93     46.07 o
   2   0   0      651.99      599.44     11.15 o
   3   0   0      394.41      414.62      5.48 o
   4   0   0       79.43       66.32      1.62 o
   5   0   0      804.81      849.54     11.14 o
   6   0   0      728.59      769.26     10.57 o
   7   0   0      470.52      489.66     10.98 o
   8   0   0      259.76      255.86      5.59 o
   9   0   0      121.04      128.95      3.69 o
  10   0   0       27.48       32.04      3.43 o
 -10   1   0       86.79       81.58      4.34 o
  -9   1   0      146.43      152.12      4.59 o
  -8   1   0      117.74      119.86      5.33 o
  -7   1   0      867.38      855.98     17.36 o
  -6   1   0     1269.12     1280.91     24.30 o
  -5   1   0      164.40      168.17      3.91 o
  -4   1   0        5.66        5.97      0.98 o
  -3   1   0     1056.50     1080.24     15.56 o
  -2   1   0     9011.43     9061.22     93.00 o
  -1   1   0     1207.25     1357.02     12.01 o
   0   1   0       40.35       46.19      0.48 o
   1   1   0     1972.07     1999.65     24.62 o
   2   1   0      143.23      167.66      4.22 o
   3   1   0     1260.06     1351.32     24.60 o
   4   1   0       35.72       27.66      3.49 o
   5   1   0       23.55       14.58      2.05 o
   6   1   0      184.59      181.05      3.32 o
   7   1   0      199.21      186.76      6.14 o
   8   1   0        0.95        1.10      0.88 o
   9   1   0       45.75       39.30      2.17 o
  10   1   0        1.70        2.46      1.86 o
 -10   2   0        4.75        4.68      2.20 o
  -9   2   0      109.33      109.04      4.04 o
  -8   2   0      347.90      355.70      7.66 o
  -7   2   0      385.95      383.64      9.66 o
  -6   2   0      742.04      697.77     14.67 o
  -5   2   0      226.28      228.22      7.29 o
  -4   2   0      351.63      377.02      6.80 o
  -3   2   0     2300.28     2443.98     23.12 o
  -2   2   0       15.86       13.30      0.65 o
  -1   2   0      641.58      623.12      5.21 o
   0   2   0      490.46      487.43      3.67 o
   1   2   0     1983.00     2009.19     18.31 o
   2   2   0        1.68        2.93      0.69 o
   3   2   0      546.53      533.96      8.15 o
   4   2   0      643.60      651.03      9.91 o
   5   2   0      869.27      847.27     15.61 o
   6   2   0      176.40      183.82      5.54 o
   7   2   0      192.45      201.15      4.36 o
   8   2   0       76.36       85.50      2.32 o
   9   2   0       48.60       53.55      2.67 o
 -10   3   0      200.61      211.19      7.90 o
  -9   3   0      557.71      564.03     11.15 o
  -8   3   0      231.45      220.07      5.84 o
  -7   3   0        3.19        3.43      1.53 o
  -6   3   0      120.79      125.24      3.73 o
  -5   3   0      523.09      545.90      7.88 o
  -4   3   0      532.97      566.63      5.80 o
  -3   3   0     2389.99     2456.84     20.46 o
  -2   3   0      377.74      333.39      3.32 o
  -1   3   0      409.71      419.70      3.78 o
   0   3   0      187.28      206.83      1.89 o
   1   3   0        9.66       13.78      0.73 o
   2   3   0      439.17      513.39      5.63 o
   3   3   0     1762.68     1741.76     22.93 o
   4   3   0      974.93      958.22     13.86 o
   5   3   0     1024.23     1010.13     14.94 o
   6   3   0      205.11      204.26      5.11 o
   7   3   0       91.71       92.17      3.71 o
   8   3   0      150.05      147.08      5.70 o
 -10   4   0      100.83      108.41      8.74 o
  -9   4   0        5.06        3.68      2.74 o
  -8   4   0      228.99      218.79      5.63 o
  -7   4   0       94.19       99.34      3.81 o
  -6   4   0       34.74       35.48      2.16 o
  -5   4   0      352.74      348.21      4.30 o
  -4   4   0        5.36       16.54      0.97 o
  -3   4   0      439.74      439.89      4.13 o
  -2   4   0      700.33      731.18      6.16 o
  -1   4   0       82.20       84.84      1.40 o
   0   4   0     3928.87     4393.23     38.16 o
   1   4   0      201.30      193.23      2.56 o
   2   4   0     1100.20     1154.12     12.07 o
   3   4   0      632.81      611.59      6.88 o
   4   4   0      420.98      435.42      9.10 o
   5   4   0      369.86      381.92      7.44 o
   6   4   0      295.27      294.07      6.59 o
   7   4   0       30.07       31.62      2.62 o
   8   4   0       54.45       62.22      4.37 o
 -10   5   0       28.65       26.65      3.71 o
  -9   5   0      189.05      183.96      5.87 o
  -8   5   0      251.25      241.50      5.69 o
  -7   5   0      126.10      124.04      3.78 o
  -6   5   0      100.14       95.00      2.54 o
  -5   5   0       48.20       40.97      1.50 o
  -4   5   0      963.25      983.46      9.56 o
  -3   5   0      898.08      897.38      7.65 o
  -2   5   0      196.76      185.47      2.47 o
  -1   5   0      142.31      138.71      1.75 o
   0   5   0     1243.10     1320.88     11.43 o
   1   5   0       57.80       86.81      1.62 o
   2   5   0      295.30      318.04      3.92 o
   3   5   0      137.11      133.75      2.42 o
   4   5   0     1150.62     1159.19     12.94 o
   5   5   0     1170.65     1161.90     12.62 o
   6   5   0       68.93       72.28      2.63 o
   7   5   0       52.73       57.60      4.97 o
   8   5   0       73.60       82.18      6.33 o
 -10   6   0       62.46       54.04      5.14 o
  -9   6   0       29.59       26.42      3.78 o
  -8   6   0       48.66       47.51      2.97 o
  -7   6   0       35.22       37.40      1.94 o
  -6   6   0       24.78       19.73      1.43 o
  -5   6   0      481.92      476.10      6.13 o
  -4   6   0       81.39       79.92      1.77 o
  -3   6   0       51.94       46.50      1.48 o
  -2   6   0     1152.59     1185.89     10.32 o
  -1   6   0      598.28      609.11      6.34 o
   0   6   0      240.10      240.51      4.52 o
   1   6   0       18.90       12.55      1.24 o
   2   6   0      142.56      142.06      3.55 o
   3   6   0       69.87       69.14      2.66 o
   4   6   0       13.43        9.58      1.63 o
   5   6   0       80.61       82.20      3.31 o
   6   6   0      158.96      159.41      4.60 o
   7   6   0      237.81      258.16      6.26 o
 -10   7   0       26.30       34.13      9.54 o
  -9   7   0       52.75       50.46      4.93 o
  -8   7   0        8.31        6.71      1.50 o
  -7   7   0      712.29      650.87     10.72 o
  -6   7   0       29.65       29.61      2.08 o
  -5   7   0       14.72       15.43      1.68 o
  -4   7   0       39.46       41.20      1.62 o
  -3   7   0      354.95      389.54      4.53 o
  -2   7   0     1091.13     1069.13     10.92 o
  -1   7   0     1252.16     1255.39     14.98 o
   0   7   0      850.55      861.52     14.92 o
   1   7   0      713.14      718.23     12.95 o
   2   7   0      232.75      234.12      6.08 o
   3   7   0      354.04      329.20      7.56 o
   4   7   0       31.68       33.22      2.68 o
   5   7   0      173.68      168.43      5.17 o
   6   7   0      305.03      320.51      7.61 o
   7   7   0      115.47      123.45      9.68 o
  -9   8   0      143.63      161.02      7.93 o
  -8   8   0       83.10       90.26      3.76 o
  -7   8   0       73.33       67.54      3.09 o
  -6   8   0      162.49      152.52      4.10 o
  -5   8   0      231.44      228.59      6.44 o
  -4   8   0      965.54      941.55     12.49 o
  -3   8   0       86.09       88.77      3.09 o
  -2   8   0       21.92       16.16      2.22 o
  -1   8   0      268.42      264.87      5.32 o
   0   8   0      157.57      168.08      5.46 o
   1   8   0      740.47      684.16     13.04 o
   2   8   0      566.77      505.93     10.53 o
   3   8   0      167.16      181.06      5.65 o
   4   8   0      165.05      164.90      5.46 o
   5   8   0      126.15      150.12      5.34 o
   6   8   0       11.50       12.69      3.51 o
  -9   9   0       14.55       10.34      2.64 o
  -8   9   0      106.41      101.43      6.06 o
  -7   9   0       43.48       36.52      3.36 o
  -6   9   0      285.14      272.41      7.52 o
  -5   9   0      373.56      370.29      8.82 o
  -4   9   0      156.59      149.51      5.55 o
  -3   9   0      202.16      198.11      4.64 o
  -2   9   0       82.91       85.50      3.26 o
  -1   9   0       38.15       37.61      1.90 o
   0   9   0      350.94      326.63      8.29 o
   1   9   0        4.41        5.98      2.13 o
   2   9   0      474.98      463.19     11.19 o
   3   9   0      435.35      443.86     11.86 o
   4   9   0       21.41       21.31      3.27 o
   5   9   0       20.92       30.60      3.25 o
  -8  10   0       48.83       48.84      4.11 o
  -7  10   0      223.09      216.99      6.99 o
  -6  10   0      292.88      279.21      7.93 o
  -5  10   0       12.54       12.22      2.59 o
  -4  10   0      571.24      576.71     13.90 o
  -3  10   0      205.47      214.95      5.09 o
  -2  10   0      255.21      252.65      7.85 o
  -1  10   0        2.37        5.29      2.27 o
   0  10   0       76.69       77.91      4.83 o
   1  10   0      187.31      188.78      6.57 o
   2  10   0      206.10      201.44      6.79 o
   3  10   0       96.47       87.37      6.66 o
   4  10   0       80.45       91.78      5.17 o
  -7  11   0        3.30       -2.38      2.38 o
  -6  11   0       13.35        6.56      2.56 o
  -5  11   0      155.77      148.99      6.00 o
  -4  11   0       86.13       81.79      4.58 o
  -3  11   0       42.70       42.74      2.95 o
  -2  11   0       70.90       69.63      2.90 o
  -1  11   0       15.59       15.33      3.03 o
   0  11   0       67.37       69.73      5.97 o
   1  11   0       55.85       59.82      4.64 o
   2  11   0        2.83        4.54      3.58 o
  -6  12   0      285.32      286.32      9.78 o
  -5  12   0      152.26      152.76      6.53 o
  -4  12   0       11.56       10.02      2.76 o
  -3  12   0      240.06      256.08     10.58 o
  -2  12   0      131.35      143.16      9.89 o
  -1  12   0       46.96       45.16      4.59 o
   0  12   0       18.59       23.23      3.75 o
  -1 -12   1       93.71       95.41      6.05 o
   0 -12   1      161.05      166.48      7.12 o
   1 -12   1       14.15       12.41      3.31 o
   2 -12   1      314.28      331.78     10.10 o
   3 -12   1      189.97      203.89      6.20 o
   4 -12   1      146.78      139.03      6.64 o
   5 -12   1        0.86        1.49      2.26 o
   6 -12   1      302.37      335.39     10.65 o
  -2 -11   1       67.24       85.01      6.41 o
  -1 -11   1      107.08      106.47      9.62 o
   0 -11   1      402.09      408.30     10.62 o
   1 -11   1      197.98      199.42      7.57 o
   2 -11   1      616.75      595.24     10.26 o
   3 -11   1       46.09       45.22      3.00 o
   4 -11   1       38.20       44.79      3.19 o
   5 -11   1        3.14        1.29      2.09 o
   6 -11   1       24.22       21.09      3.23 o
   7 -11   1      347.36      346.59      9.36 o
  -4 -10   1       41.02       37.92      3.76 o
  -3 -10   1      187.43      214.07      7.11 o
  -2 -10   1       29.05       34.51      4.63 o
  -1 -10   1       31.05       34.97      3.43 o
   0 -10   1      371.88      345.74      9.09 o
   1 -10   1      193.14      185.13      6.52 o
   2 -10   1       20.11       18.77      2.01 o
   3 -10   1      474.48      481.22      8.39 o
   4 -10   1      120.13      125.75      5.79 o
   5 -10   1      481.76      481.40     10.66 o
   6 -10   1        5.59        5.33      2.27 o
   7 -10   1       13.58       13.81      2.85 o
   8 -10   1        1.06        2.11      3.28 o
  -5  -9   1      239.98      267.95      8.73 o
  -4  -9   1      231.46      247.34     10.11 o
  -3  -9   1      169.37      154.83      5.62 o
  -2  -9   1      240.97      230.97      7.63 o
  -1  -9   1      109.72      114.45      5.42 o
   0  -9   1        7.16       13.57      2.42 o
   1  -9   1      104.55       98.73      4.60 o
   2  -9   1      262.84      259.05      6.28 o
   3  -9   1     1162.82     1156.81     14.99 o
   4  -9   1      171.43      168.84      4.76 o
   5  -9   1      201.54      186.46      5.99 o
   6  -9   1      216.24      204.37      6.89 o
   7  -9   1      148.05      142.17     10.19 o
   8  -9   1       41.96       40.22      8.15 o
   9  -9   1        1.36        1.79      5.61 o
  -6  -8   1      279.95      276.71      8.59 o
  -5  -8   1       11.02       13.48      2.29 o
  -4  -8   1       82.12       82.96      5.57 o
  -3  -8   1       32.53       36.99      3.00 o
  -2  -8   1      111.14      108.26      5.20 o
  -1  -8   1       92.09       91.28      4.64 o
   0  -8   1      247.12      240.46      6.67 o
   1  -8   1      170.80      157.23      5.88 o
   2  -8   1      607.30      594.06      8.03 o
   3  -8   1      116.25      109.93      3.41 o
   4  -8   1      385.25      383.47      8.99 o
   5  -8   1      241.99      242.71      5.49 o
   6  -8   1      418.46      375.60      6.68 o
   7  -8   1       53.16       57.61      2.90 o
   8  -8   1       15.94       10.79      1.96 o
   9  -8   1        3.72        4.33      2.93 o
  10  -8   1       66.88       62.03      7.72 o
  -7  -7   1       54.11       62.63      6.41 o
  -6  -7   1      195.36      198.89      5.70 o
  -5  -7   1       12.79       16.69      2.16 o
  -4  -7   1        1.14        1.33      1.54 o
  -3  -7   1      147.58      146.53      4.71 o
  -2  -7   1      279.08      288.88      6.32 o
  -1  -7   1      488.38      477.65      9.56 o
   0  -7   1      289.86      291.32      6.89 o
   1  -7   1       15.62       13.88      1.48 o
   2  -7   1      449.98      483.05      5.32 o
   3  -7   1        8.70        7.46      0.97 o
   4  -7   1      154.08      157.71      2.76 o
   5  -7   1      102.14      118.99      2.98 o
   6  -7   1      242.24      243.55      4.93 o
   7  -7   1      202.28      175.40      4.90 o
   8  -7   1      396.91      390.76      7.13 o
   9  -7   1       20.40       14.81      3.39 o
  10  -7   1      113.96      107.21      6.85 o
  -7  -6   1      126.13      122.48      5.68 o
  -6  -6   1       61.45       57.62      2.86 o
  -5  -6   1       42.47       40.30      2.53 o
  -4  -6   1       30.74       32.27      2.10 o
  -3  -6   1        6.17        9.76      1.42 o
  -2  -6   1      551.52      544.89      7.56 o
  -1  -6   1      600.03      579.66      8.75 o
   0  -6   1      318.35      342.46      4.98 o
   1  -6   1      109.18      111.87      1.61 o
   2  -6   1      204.99      239.35      2.90 o
   3  -6   1        1.40        2.41      0.75 o
   4  -6   1      223.40      213.58      3.96 o
   5  -6   1      309.84      266.91      4.04 o
   6  -6   1      233.43      238.87      4.22 o
   7  -6   1      234.95      234.57      4.59 o
   8  -6   1       24.35       24.09      2.76 o
   9  -6   1       38.90       41.60      4.41 o
  10  -6   1       11.64       12.09      3.18 o
  -7  -5   1        2.56        3.97      2.42 o
  -6  -5   1       88.31       92.44      4.26 o
  -5  -5   1      113.33      111.80      2.03 o
  -4  -5   1       19.30       20.44      1.06 o
  -3  -5   1     1644.08     1645.36     17.06 o
  -2  -5   1      217.39      204.03      4.62 o
  -1  -5   1      275.90      257.47      2.90 o
   0  -5   1      118.40      160.14      2.10 o
   1  -5   1      101.41       96.86      1.39 o
   2  -5   1      314.43      310.32      3.46 o
   3  -5   1      451.46      423.00      4.80 o
   4  -5   1      837.82      852.24      7.77 o
   5  -5   1      818.69      848.31      8.96 o
   6  -5   1        9.92       13.97      1.53 o
   7  -5   1       33.03       29.83      2.68 o
   8  -5   1      213.67      223.37      6.42 o
   9  -5   1      471.04      511.45     21.77 o
  10  -5   1      132.49      134.19      7.08 o
  -8  -4   1        0.66        2.77      3.49 o
  -7  -4   1       84.09       92.28      3.76 o
  -6  -4   1      187.89      182.88      4.93 o
  -5  -4   1      366.09      364.90      7.07 o
  -4  -4   1      787.29      770.19     13.58 o
  -3  -4   1      531.75      556.22      7.03 o
  -2  -4   1     1387.52     1426.98     16.24 o
  -1  -4   1      707.09      717.64      7.89 o
   0  -4   1       95.09       90.31      1.36 o
   1  -4   1      705.18      707.40      5.55 o
   2  -4   1     5795.42     5881.89     47.95 o
   3  -4   1     3261.98     3319.54     26.07 o
   4  -4   1      392.51      348.49      4.81 o
   5  -4   1       94.76      101.98      2.50 o
   6  -4   1        2.26        1.30      0.98 o
   7  -4   1      287.43      284.16      6.82 o
   8  -4   1      400.03      399.07      8.82 o
   9  -4   1      129.26      137.65      6.32 o
  10  -4   1      377.36      390.95     11.78 o
  -9  -3   1       48.68       34.51      6.84 o
  -8  -3   1       25.04       29.75      3.85 o
  -7  -3   1       11.47       10.29      1.98 o
  -6  -3   1      358.93      359.48      7.10 o
  -5  -3   1       82.66       81.39      2.94 o
  -4  -3   1      908.71      936.10     13.47 o
  -3  -3   1      317.26      319.52      6.85 o
  -2  -3   1       24.73       30.36      1.01 o
  -1  -3   1      509.11      522.86      6.41 o
   0  -3   1      260.82      289.04      3.50 o
   1  -3   1     1258.70     1386.82     10.05 o
   2  -3   1     3433.54     3280.72     24.19 o
   3  -3   1     4321.60     4364.39     38.23 o
   4  -3   1     1886.49     1910.97     16.18 o
   5  -3   1       45.82       32.83      1.39 o
   6  -3   1        6.13        7.66      1.05 o
   7  -3   1      705.41      706.44     10.71 o
   8  -3   1      330.59      332.07      7.53 o
   9  -3   1      335.73      326.79     12.30 o
  10  -3   1      124.62      140.16      6.49 o
  -9  -2   1       12.43       15.96      2.03 o
  -8  -2   1      425.20      421.99      7.59 o
  -7  -2   1      300.86      310.67      4.50 o
  -6  -2   1      577.96      576.12      9.62 o
  -5  -2   1     1085.06     1055.73     17.61 o
  -4  -2   1     2846.55     2923.28     37.06 o
  -3  -2   1       57.04       65.12      2.07 o
  -2  -2   1      117.70      121.76      2.65 o
  -1  -2   1      112.56      127.88      2.65 o
   0  -2   1     1541.24     1570.16     11.07 o
   1  -2   1     1784.30     1816.49     14.25 o
   2  -2   1    14814.95    14101.17    130.45 o
   3  -2   1      887.09      846.70     10.46 o
   4  -2   1      587.74      558.52      7.03 o
   5  -2   1       37.76       35.72      1.52 o
   6  -2   1      753.38      723.41     10.34 o
   7  -2   1      718.11      709.83     10.44 o
   8  -2   1      122.88      122.42      4.05 o
   9  -2   1       85.55       98.93      5.16 o
  10  -2   1        2.85        2.37      2.09 o
 -10  -1   1       96.41      101.05      5.53 o
  -9  -1   1        3.33        1.81      1.61 o
  -8  -1   1       70.59       75.22      3.17 o
  -7  -1   1      339.15      342.43      7.09 o
  -6  -1   1      809.85      814.20     10.07 o
  -5  -1   1      195.40      169.55      2.74 o
  -4  -1   1      411.36      411.92      7.66 o
  -3  -1   1      107.25      104.36      2.84 o
  -2  -1   1      346.79      359.87      7.65 o
  -1  -1   1     1299.56     1393.56     11.34 o
   0  -1   1     2357.69     2396.53     17.50 o
   1  -1   1      178.38      198.45      2.11 o
   2  -1   1     1699.79     1738.58     16.55 o
   3  -1   1      167.31      145.52      2.31 o
   4  -1   1       59.74       63.10      1.77 o
   5  -1   1      563.87      581.74      8.16 o
   6  -1   1      373.91      366.82      5.24 o
   7  -1   1      484.21      469.02      9.50 o
   8  -1   1        7.39        6.33      1.34 o
   9  -1   1       27.43       31.64      3.17 o
  10  -1   1        2.68        3.76      4.15 o
 -10   0   1       51.58       57.26      4.06 o
  -9   0   1       80.93       80.91      4.37 o
  -8   0   1      102.76      115.56      5.99 o
  -7   0   1      404.42      400.87      8.16 o
  -6   0   1      650.38      680.02     10.52 o
  -5   0   1      627.93      601.57      8.91 o
  -4   0   1       11.09        4.15      0.66 o
  -3   0   1     1375.64     1379.75     16.72 o
  -2   0   1      577.14      618.94      8.89 o
  -1   0   1     5213.17     5246.14     47.51 o
   0   0   1     1683.32     1674.54     13.79 o
   1   0   1     1035.65     1011.81     10.87 o
   2   0   1       28.61       40.29      0.97 o
   3   0   1       83.03       95.71      1.86 o
   4   0   1      216.77      248.82      3.44 o
   5   0   1      850.26      811.87      9.59 o
   6   0   1      424.86      422.07      5.57 o
   7   0   1      347.97      339.70      5.57 o
   8   0   1       62.71       66.26      2.75 o
   9   0   1       96.06       96.10      4.68 o
  10   0   1        7.79        5.88      2.01 o
 -10   1   1       54.24       53.84      4.42 o
  -9   1   1       57.34       58.84      3.42 o
  -8   1   1       70.40       76.87      8.15 o
  -7   1   1      550.24      566.61     12.51 o
  -6   1   1       40.58       30.64      1.98 o
  -5   1   1      957.69      937.64     29.23 o
  -4   1   1      321.90      316.76      5.69 o
  -3   1   1      338.20      334.99      5.66 o
  -2   1   1      868.59      906.69      8.88 o
  -1   1   1        8.27        7.76      0.39 o
   0   1   1      687.54      670.31      5.70 o
   1   1   1       43.64       41.38      0.98 o
   2   1   1      362.38      377.43      5.67 o
   3   1   1      684.44      754.61     11.41 o
   4   1   1       82.30       78.91      1.61 o
   5   1   1      132.15      124.88      3.10 o
   6   1   1      363.98      358.21      4.67 o
   7   1   1      608.03      570.76      9.56 o
   8   1   1       11.68        8.35      1.57 o
   9   1   1       10.79        5.70      1.63 o
  10   1   1      123.85      125.50      4.42 o
 -10   2   1        9.73        5.90      2.69 o
  -9   2   1        4.55        7.52      2.12 o
  -8   2   1      158.08      165.30      6.92 o
  -7   2   1       10.46       11.73      2.33 o
  -6   2   1      699.05      698.86     11.16 o
  -5   2   1        4.60       10.99      1.83 o
  -4   2   1      154.97      157.25      3.30 o
  -3   2   1      430.04      371.52      4.72 o
  -2   2   1       16.30       17.30      0.79 o
  -1   2   1        8.01        7.45      0.50 o
   0   2   1        2.07        2.72      0.68 o
   1   2   1      193.94      189.26      2.25 o
   2   2   1        2.72        2.01      0.39 o
   3   2   1        7.85        9.51      1.34 o
   4   2   1      200.30      225.84      5.57 o
   5   2   1       15.49       14.17      1.43 o
   6   2   1      119.26      134.35      2.36 o
   7   2   1       27.20       27.09      1.71 o
   8   2   1      708.28      673.05     15.38 o
   9   2   1      106.12      105.82      3.75 o
 -10   3   1       84.37       80.81      6.26 o
  -9   3   1      337.13      347.69     10.11 o
  -8   3   1      378.04      382.30     10.24 o
  -7   3   1       13.02       12.66      3.35 o
  -6   3   1       14.71       12.07      1.70 o
  -5   3   1      106.41       95.88      1.95 o
  -4   3   1      581.10      617.27      6.20 o
  -3   3   1      457.41      468.39      4.63 o
  -2   3   1      726.48      674.89      6.26 o
  -1   3   1     1448.63     1421.80     12.11 o
   0   3   1     3408.34     3430.21     26.34 o
   1   3   1     1645.70     1657.51     16.59 o
   2   3   1     2118.84     2268.34     22.94 o
   3   3   1      146.51      138.47      2.70 o
   4   3   1      759.72      764.10     11.64 o
   5   3   1        2.08        0.99      1.22 o
   6   3   1      254.98      254.90      5.96 o
   7   3   1      300.46      308.02      5.39 o
   8   3   1      165.15      176.68      5.42 o
   9   3   1      121.59      119.35      3.96 o
 -10   4   1       83.90       88.70      4.31 o
  -9   4   1       16.66       19.75      3.07 o
  -8   4   1      177.10      184.87      7.00 o
  -7   4   1      157.74      147.04     14.05 o
  -6   4   1      301.72      321.66      4.52 o
  -5   4   1       25.67       25.19      1.55 o
  -4   4   1      572.88      635.29      6.21 o
  -3   4   1      262.03      267.62      3.23 o
  -2   4   1      469.98      456.26      4.69 o
  -1   4   1      290.02      265.21      2.69 o
   0   4   1      546.58      508.73      5.75 o
   1   4   1     1328.30     1312.50     11.35 o
   2   4   1      484.34      443.45      5.92 o
   3   4   1      878.54      886.67     10.76 o
   4   4   1      248.21      244.50      5.03 o
   5   4   1       74.04       74.73      2.01 o
   6   4   1       14.37       15.35      1.27 o
   7   4   1       40.95       39.15      3.55 o
   8   4   1       50.33       52.87      2.41 o
 -10   5   1       16.41       16.62      2.47 o
  -9   5   1      383.08      395.96      9.31 o
  -8   5   1      205.34      208.04      6.11 o
  -7   5   1      603.23      563.83     13.72 o
  -6   5   1        9.55        6.33      1.93 o
  -5   5   1      516.58      499.56      7.07 o
  -4   5   1      131.30      146.57      2.43 o
  -3   5   1      515.00      489.78      5.26 o
  -2   5   1      627.76      622.78      5.58 o
  -1   5   1     2328.17     2488.37     17.82 o
   0   5   1      419.82      388.93      3.99 o
   1   5   1      753.97      735.68      9.82 o
   2   5   1      394.31      374.60      5.44 o
   3   5   1       30.88       38.92      1.69 o
   4   5   1      911.34      856.53     14.35 o
   5   5   1     1303.86     1280.69     20.40 o
   6   5   1      264.19      264.73      6.15 o
   7   5   1      168.12      174.80      4.72 o
   8   5   1        0.79        0.92      1.73 o
 -10   6   1        0.61        0.24      1.86 o
  -9   6   1      128.12      117.36      5.00 o
  -8   6   1      271.49      264.66      6.26 o
  -7   6   1      135.34      136.16      3.63 o
  -6   6   1      408.82      442.82      6.29 o
  -5   6   1      452.63      439.12      6.17 o
  -4   6   1      372.45      382.80      4.19 o
  -3   6   1      402.11      418.12      4.38 o
  -2   6   1     1110.13     1105.24      9.23 o
  -1   6   1      379.42      403.10      6.20 o
   0   6   1      810.16      820.59     10.90 o
   1   6   1        2.51        0.54      0.89 o
   2   6   1       54.98       55.48      2.31 o
   3   6   1      299.75      290.01      6.70 o
   4   6   1      198.75      190.06      5.21 o
   5   6   1      368.61      360.36      7.91 o
   6   6   1       40.72       38.35      4.93 o
   7   6   1      100.17      105.12      4.81 o
 -10   7   1       37.58       45.14      5.11 o
  -9   7   1        0.98        1.76      1.80 o
  -8   7   1      328.28      323.15      6.89 o
  -7   7   1      538.44      500.28      9.77 o
  -6   7   1      287.12      290.03      5.03 o
  -5   7   1       22.12       23.43      1.71 o
  -4   7   1       67.35       70.37      2.34 o
  -3   7   1       21.99       24.10      1.73 o
  -2   7   1     1336.92     1338.75     14.34 o
  -1   7   1      200.61      194.57      3.90 o
   0   7   1       26.40       27.31      2.52 o
   1   7   1       14.54       16.37      2.49 o
   2   7   1      287.03      256.47      7.64 o
   3   7   1       69.74       82.51      4.11 o
   4   7   1       28.82       31.44      2.68 o
   5   7   1      163.65      167.82      5.28 o
   6   7   1       35.55       38.75      3.04 o
  -9   8   1      239.63      221.60      9.20 o
  -8   8   1      188.46      195.50      6.73 o
  -7   8   1       47.41       41.75      2.53 o
  -6   8   1       95.05       89.23      6.89 o
  -5   8   1      327.66      315.43      7.78 o
  -4   8   1     2252.12     2230.21     38.92 o
  -3   8   1       71.52       64.23      2.77 o
  -2   8   1       61.91       63.84      1.90 o
  -1   8   1       35.36       37.64      2.06 o
   0   8   1       72.41       65.87      3.93 o
   1   8   1      189.49      171.39      5.47 o
   2   8   1       27.29       28.59      2.77 o
   3   8   1      240.27      232.78      6.62 o
   4   8   1      133.27      143.82      5.15 o
   5   8   1       49.89       41.52      5.62 o
   6   8   1       18.03       16.87      3.88 o
  -9   9   1        1.19        1.73      2.59 o
  -8   9   1       19.82       19.16      3.85 o
  -7   9   1        8.72        5.46      2.33 o
  -6   9   1      179.44      178.66      6.06 o
  -5   9   1        2.37        1.42      1.95 o
  -4   9   1       14.48       18.53      2.15 o
  -3   9   1      731.14      728.40     10.54 o
  -2   9   1        7.29        6.73      1.50 o
  -1   9   1      366.85      343.21      6.25 o
   0   9   1      164.50      135.11      5.26 o
   1   9   1        1.41        3.95      1.98 o
   2   9   1       67.01       59.15      3.95 o
   3   9   1      139.44      130.71      5.30 o
   4   9   1       31.05       33.50      3.32 o
   5   9   1        3.24        1.96      2.98 o
  -8  10   1       10.61        4.40      2.50 o
  -7  10   1        4.84        2.07      2.64 o
  -6  10   1      323.77      318.91      8.66 o
  -5  10   1      392.12      369.03      9.33 o
  -4  10   1      175.20      176.09      6.17 o
  -3  10   1      631.83      648.45     11.21 o
  -2  10   1       28.76       35.73      2.49 o
  -1  10   1       50.49       60.64      4.37 o
   0  10   1       81.99       79.50      4.86 o
   1  10   1      201.31      212.48      7.07 o
   2  10   1      173.12      188.05      6.72 o
   3  10   1      113.15      103.09      5.29 o
  -7  11   1       53.37       63.29      7.80 o
  -6  11   1      104.71       87.21      5.05 o
  -5  11   1       42.94       37.69      5.32 o
  -4  11   1      124.57      119.30      5.37 o
  -3  11   1        7.41       10.92      2.21 o
  -2  11   1       27.84       29.62      2.06 o
  -1  11   1       17.28       16.47      3.05 o
   0  11   1      295.93      307.83      9.00 o
   1  11   1      134.91      134.48      7.02 o
   2  11   1       98.95       95.18      6.43 o
  -5  12   1       45.18       44.12      4.55 o
  -4  12   1        0.83        3.04      6.19 o
  -3  12   1       52.21       66.28      5.09 o
  -2  12   1      151.40      178.59      9.87 o
  -1  12   1       21.42       22.38      3.70 o
   0  12   1       88.66       79.79      9.61 o
  -1 -12   2      163.68      182.74      8.65 o
   0 -12   2        1.48       -0.14      2.55 o
   1 -12   2       11.67       17.93      3.42 o
   2 -12   2       55.51       59.86      5.01 o
   3 -12   2      279.04      274.80      7.40 o
   4 -12   2       19.53       16.54      3.32 o
   5 -12   2       28.95       24.62      3.25 o
   6 -12   2       34.43       43.61      5.90 o
  -3 -11   2      264.46      293.91     12.71 o
  -2 -11   2      132.95      145.89     10.40 o
  -1 -11   2       13.78        5.66      2.63 o
   0 -11   2       48.00       48.90      4.30 o
   1 -11   2      367.36      362.70     13.56 o
   2 -11   2      141.51      147.20      4.46 o
   3 -11   2       60.47       61.63      3.48 o
   4 -11   2       49.13       50.52      3.95 o
   5 -11   2        8.11        2.73      2.96 o
   6 -11   2      113.81       98.54      9.07 o
   7 -11   2       31.17       27.81      4.53 o
   8 -11   2       54.57       58.24      7.13 o
  -4 -10   2      336.98      343.64     12.30 o
  -3 -10   2       10.33        9.24      2.57 o
  -2 -10   2       33.60       32.22      4.56 o
  -1 -10   2       14.43       17.66      4.90 o
   0 -10   2      221.27      213.97      9.76 o
   1 -10   2        7.42        8.14      2.68 o
   2 -10   2      180.41      185.40      4.93 o
   3 -10   2       19.68       18.53      2.03 o
   4 -10   2        4.09        2.88      1.70 o
   5 -10   2        9.49        8.16      2.50 o
   6 -10   2        1.94        0.69      2.62 o
   7 -10   2       56.45       65.54      4.43 o
   8 -10   2       36.74       35.85      8.01 o
  -5  -9   2       87.24       89.95     12.59 o
  -4  -9   2        4.04        8.81      2.30 o
  -3  -9   2       15.22       19.09      2.95 o
  -2  -9   2       98.72       88.56      4.62 o
  -1  -9   2       81.23       79.40      4.46 o
   0  -9   2      218.24      215.34      6.69 o
   1  -9   2       96.11       95.36      3.07 o
   2  -9   2       58.82       54.23      2.79 o
   3  -9   2      394.62      386.96      6.80 o
   4  -9   2       89.01       85.78      3.56 o
   5  -9   2       10.17        9.20      1.89 o
   6  -9   2      182.82      174.07      5.91 o
   7  -9   2      181.27      181.09      5.98 o
   8  -9   2      219.98      210.10     10.48 o
   9  -9   2        0.69        5.08      2.16 o
  -6  -8   2       19.11       21.21      3.23 o
  -5  -8   2        4.86        2.43      2.34 o
  -4  -8   2       14.80       19.40      2.52 o
  -3  -8   2       11.35       14.19      2.33 o
  -2  -8   2       98.60      110.26      4.46 o
  -1  -8   2      376.71      383.27      8.81 o
   0  -8   2      816.50      791.64     14.53 o
   1  -8   2     1174.95     1151.41     16.04 o
   2  -8   2       36.43       32.90      1.60 o
   3  -8   2       29.70       26.95      2.06 o
   4  -8   2        6.82        6.07      1.44 o
   5  -8   2      383.84      382.31      7.37 o
   6  -8   2      958.97      886.01     12.18 o
   7  -8   2       87.96       85.33      4.14 o
   8  -8   2        2.95        2.54      2.96 o
   9  -8   2      106.78       95.49      6.79 o
  -7  -7   2       37.77       44.44      3.46 o
  -6  -7   2       53.12       50.14      3.66 o
  -5  -7   2        3.01        3.20      2.54 o
  -4  -7   2       18.82       19.68      2.29 o
  -3  -7   2       22.81       27.03      2.23 o
  -2  -7   2       10.01       13.06      1.27 o
  -1  -7   2     1960.24     1915.14     29.24 o
   0  -7   2      335.77      327.88      7.55 o
   1  -7   2      380.20      387.45      6.00 o
   2  -7   2        1.27       -0.26      0.65 o
   3  -7   2      148.94      149.60      2.39 o
   4  -7   2     1478.34     1487.56     13.77 o
   5  -7   2      324.97      344.63      5.41 o
   6  -7   2       77.69       88.31      3.01 o
   7  -7   2      395.25      373.20      8.03 o
   8  -7   2       47.36       48.62      2.94 o
   9  -7   2        5.43       10.17      3.49 o
  10  -7   2       47.57       59.79      5.70 o
  -7  -6   2      316.12      331.29     10.34 o
  -6  -6   2      361.23      361.88     11.36 o
  -5  -6   2      445.75      455.02      8.05 o
  -4  -6   2      223.81      227.50      4.97 o
  -3  -6   2      814.30      793.20     12.15 o
  -2  -6   2     1670.60     1580.01     18.60 o
  -1  -6   2       98.25       96.47      2.03 o
   0  -6   2      591.00      607.56      6.32 o
   1  -6   2        1.08        0.59      0.45 o
   2  -6   2     1621.85     1642.89     13.00 o
   3  -6   2      867.40      882.21      8.15 o
   4  -6   2     1360.88     1367.03     11.91 o
   5  -6   2      954.22      919.58      9.87 o
   6  -6   2      773.26      807.03      8.62 o
   7  -6   2      117.43      112.57      3.12 o
   8  -6   2       33.86       34.24      3.11 o
   9  -6   2       34.31       34.92      4.09 o
  10  -6   2       11.06        3.45      4.15 o
  -7  -5   2        1.19        3.37      3.13 o
  -6  -5   2       26.78       24.77      1.76 o
  -5  -5   2      161.52      167.71      3.20 o
  -4  -5   2     3428.29     3387.00     37.35 o
  -3  -5   2      311.51      317.04      6.23 o
  -2  -5   2      746.77      789.05      9.90 o
  -1  -5   2      365.78      418.51      4.34 o
   0  -5   2       73.78       66.74      1.25 o
   1  -5   2       97.15       96.11      1.53 o
   2  -5   2      296.68      280.06      3.21 o
   3  -5   2       92.26       69.89      1.66 o
   4  -5   2     1231.56     1228.48     12.20 o
   5  -5   2      716.76      730.73      8.03 o
   6  -5   2       68.45       75.93      2.55 o
   7  -5   2        9.05        5.72      1.72 o
   8  -5   2        9.99       10.96      2.72 o
   9  -5   2       89.71       91.25      5.59 o
  10  -5   2      144.94      142.78     10.56 o
  -9  -4   2       15.69       15.58      5.68 o
  -8  -4   2       40.79       36.26      6.55 o
  -7  -4   2        6.07        4.80      3.64 o
  -6  -4   2      799.30      804.15     14.87 o
  -5  -4   2      588.20      589.06     11.33 o
  -4  -4   2      565.43      580.98      7.47 o
  -3  -4   2      514.81      503.64      6.61 o
  -2  -4   2     2143.15     2197.32     24.43 o
  -1  -4   2     1049.65     1080.64     12.19 o
   0  -4   2      157.53      132.49      1.70 o
   1  -4   2      134.41      115.05      1.59 o
   2  -4   2     1834.90     1916.97     15.55 o
   3  -4   2     1517.93     1611.39     15.09 o
   4  -4   2     1106.74     1110.76     11.83 o
   5  -4   2        5.65        5.11      0.95 o
   6  -4   2      168.90      162.31      4.02 o
   7  -4   2      395.65      384.81      8.36 o
   8  -4   2      654.55      650.07     12.42 o
   9  -4   2      431.07      433.14     12.81 o
  10  -4   2       71.54       69.10      5.44 o
  -9  -3   2      205.11      213.34      6.99 o
  -8  -3   2      213.30      217.09      8.37 o
  -7  -3   2      111.91      111.39      3.29 o
  -6  -3   2       10.51        9.77      1.72 o
  -5  -3   2      119.56      124.65      3.50 o
  -4  -3   2      480.69      492.12      7.95 o
  -3  -3   2     1030.70     1033.72     11.94 o
  -2  -3   2      780.90      806.56      9.55 o
  -1  -3   2      103.72       84.10      2.03 o
   0  -3   2       77.96       96.37      1.23 o
   1  -3   2      374.16      391.23      3.51 o
   2  -3   2      678.35      676.92      7.88 o
   3  -3   2     1227.99     1173.78     13.01 o
   4  -3   2     1726.49     1884.57     17.42 o
   5  -3   2      883.08      840.30     13.72 o
   6  -3   2        3.87        5.08      1.36 o
   7  -3   2        1.96        1.58      1.36 o
   8  -3   2       38.35       36.91      2.74 o
   9  -3   2       22.23       18.14      2.98 o
  10  -3   2      144.55      154.65      6.88 o
  -9  -2   2       30.62       34.83      2.80 o
  -8  -2   2      202.96      200.76      6.01 o
  -7  -2   2       91.40       94.21      2.82 o
  -6  -2   2       13.73       15.23      0.98 o
  -5  -2   2      153.71      151.35      2.45 o
  -4  -2   2      783.52      851.14     12.48 o
  -3  -2   2      165.97      133.97      2.03 o
  -2  -2   2      114.00      143.17      2.30 o
  -1  -2   2     3604.52     3503.40     37.58 o
   0  -2   2      202.52      193.89      2.23 o
   1  -2   2     5526.78     5533.55     51.63 o
   2  -2   2     4126.81     4342.45     41.05 o
   3  -2   2        1.59        1.30      0.48 o
   4  -2   2      308.81      321.77      5.24 o
   5  -2   2       83.34       86.87      2.55 o
   6  -2   2      353.65      360.75      7.50 o
   7  -2   2       23.84       22.23      1.97 o
   8  -2   2      237.34      248.86      6.14 o
   9  -2   2      140.70      142.01      6.06 o
  10  -2   2        1.75        4.76      2.91 o
 -10  -1   2      167.82      180.99      7.86 o
  -9  -1   2      193.43      211.78      6.99 o
  -8  -1   2       69.34       75.98      3.75 o
  -7  -1   2      103.58      110.55      3.59 o
  -6  -1   2      204.58      199.04      3.83 o
  -5  -1   2        3.85        8.44      0.99 o
  -4  -1   2      428.81      527.23      6.59 o
  -3  -1   2     1344.73     1303.00     14.58 o
  -2  -1   2     1682.19     1709.30     15.78 o
  -1  -1   2    11656.98    11301.26     79.08 o
   0  -1   2       84.74       82.83      1.33 o
   1  -1   2     2942.75     3174.52     27.20 o
   2  -1   2     4117.31     4117.82     38.72 o
   3  -1   2      276.92      244.85      4.52 o
   4  -1   2      493.10      495.91     10.45 o
   5  -1   2       68.63       78.13      2.22 o
   6  -1   2      422.65      417.70      7.80 o
   7  -1   2      190.14      199.33      4.89 o
   8  -1   2      117.06      126.17      4.04 o
   9  -1   2       76.36       81.10      4.70 o
  10  -1   2       18.56       25.13      4.73 o
 -10   0   2      100.85      106.73      6.26 o
  -9   0   2        6.35        3.71      1.98 o
  -8   0   2      155.33      154.51      4.74 o
  -7   0   2      133.17      135.05      6.95 o
  -6   0   2       12.15       13.38      1.30 o
  -5   0   2        5.32        5.84      0.80 o
  -4   0   2      440.59      482.25      7.86 o
  -3   0   2       24.65       26.77      1.04 o
  -2   0   2     1841.50     1882.37     17.08 o
  -1   0   2     2956.02     3010.07     23.28 o
   0   0   2     4206.14     4249.84     32.28 o
   1   0   2     1675.65     1693.33     17.70 o
   2   0   2     2945.79     2895.70     35.96 o
   3   0   2       91.01       70.85      2.69 o
   4   0   2       79.92       50.89      2.65 o
   5   0   2      165.77      174.59      3.49 o
   6   0   2      302.63      287.81      7.02 o
   7   0   2        1.37        0.84      0.99 o
   8   0   2       14.26       16.35      2.36 o
   9   0   2       16.51       14.38      2.49 o
  10   0   2      354.07      334.78     10.27 o
 -10   1   2       16.90       15.39      3.13 o
  -9   1   2      100.84      102.10      5.16 o
  -8   1   2       37.56       35.65      2.73 o
  -7   1   2      440.56      439.66     16.46 o
  -6   1   2      732.01      736.61     12.75 o
  -5   1   2     1079.20     1108.38     24.05 o
  -4   1   2      608.56      599.86      8.28 o
  -3   1   2       32.21       31.42      0.96 o
  -2   1   2      202.37      213.27      2.18 o
  -1   1   2       88.72       82.00      1.35 o
   0   1   2     2710.63     2694.97     20.07 o
   1   1   2      860.22      822.09      7.11 o
   2   1   2     2895.74     2896.76     39.95 o
   3   1   2     3837.04     3923.08     46.83 o
   4   1   2     2478.64     2456.55     32.72 o
   5   1   2       95.26       91.00      2.67 o
   6   1   2      268.01      256.22      4.76 o
   7   1   2      186.70      160.21      5.20 o
   8   1   2      203.04      213.88      6.61 o
   9   1   2      495.79      505.10     15.14 o
 -10   2   2       48.37       52.49      4.54 o
  -9   2   2       36.14       26.75      3.49 o
  -8   2   2      251.45      249.09      6.66 o
  -7   2   2      108.63      108.81     12.16 o
  -6   2   2      977.23      932.85     18.57 o
  -5   2   2      988.58      964.50     12.72 o
  -4   2   2     1963.69     2025.31     19.47 o
  -3   2   2      198.78      191.87      2.75 o
  -2   2   2       81.37       76.18      1.77 o
  -1   2   2        2.73        3.11      0.40 o
   0   2   2      106.59       98.57      1.23 o
   1   2   2      743.76      733.98      7.77 o
   2   2   2     3234.71     3249.64     35.17 o
   3   2   2     1450.21     1462.51     16.93 o
   4   2   2       12.40       18.49      1.03 o
   5   2   2      133.93      131.41      2.72 o
   6   2   2        4.04        6.59      1.16 o
   7   2   2     1184.08     1171.28     16.87 o
   8   2   2       81.86       79.06      3.23 o
   9   2   2       40.78       48.15      4.90 o
 -10   3   2        9.19        8.10      4.08 o
  -9   3   2       84.21       85.26      4.45 o
  -8   3   2      241.71      255.80      8.04 o
  -7   3   2      124.27      120.49      7.64 o
  -6   3   2      310.76      303.96      6.49 o
  -5   3   2      573.64      532.63      6.12 o
  -4   3   2      570.69      545.65      7.42 o
  -3   3   2     2591.37     2751.71     22.99 o
  -2   3   2      465.24      465.18      4.95 o
  -1   3   2       43.42       33.79      0.87 o
   0   3   2     3322.26     3507.69     30.91 o
   1   3   2     4574.12     4901.83     51.74 o
   2   3   2       51.56       61.32      1.54 o
   3   3   2      169.57      165.87      3.37 o
   4   3   2       40.11       40.18      2.26 o
   5   3   2      457.54      445.19      9.51 o
   6   3   2      479.11      461.86      7.24 o
   7   3   2       86.62       89.87      3.26 o
   8   3   2      211.09      200.36      4.98 o
   9   3   2       35.38       35.45      3.14 o
 -10   4   2      165.48      176.03     13.83 o
  -9   4   2      291.39      305.41      9.64 o
  -8   4   2       59.54       57.88      4.34 o
  -7   4   2       53.68       50.67      3.95 o
  -6   4   2      877.19      825.67     11.39 o
  -5   4   2      730.88      756.48     10.42 o
  -4   4   2     1103.98     1135.01     10.31 o
  -3   4   2       84.94       68.85      1.69 o
  -2   4   2     1908.71     1925.17     16.53 o
  -1   4   2     1506.80     1543.66     13.37 o
   0   4   2      103.91       97.62      2.06 o
   1   4   2        3.68        2.58      0.54 o
   2   4   2      130.10      139.82      2.69 o
   3   4   2      238.52      228.57      4.16 o
   4   4   2      551.64      562.58      7.16 o
   5   4   2        9.09        8.10      1.29 o
   6   4   2      114.84      118.20      5.25 o
   7   4   2      100.63      104.16      3.38 o
   8   4   2       30.04       31.66      2.33 o
 -10   5   2       31.61       27.08      4.95 o
  -9   5   2       52.14       46.30      4.44 o
  -8   5   2      297.26      280.27      9.04 o
  -7   5   2      128.26      125.64      3.47 o
  -6   5   2      761.88      716.76     12.19 o
  -5   5   2        5.11        7.05      1.25 o
  -4   5   2        1.15        1.33      0.79 o
  -3   5   2      250.32      225.49      3.50 o
  -2   5   2      797.33      803.72      7.75 o
  -1   5   2      890.75      877.81     10.39 o
   0   5   2      435.54      457.24      4.69 o
   1   5   2      116.21      105.38      2.32 o
   2   5   2       54.45       58.90      3.78 o
   3   5   2      491.32      474.97      9.21 o
   4   5   2      229.01      222.11      8.18 o
   5   5   2      307.23      302.96      6.94 o
   6   5   2      212.64      217.59      5.78 o
   7   5   2       86.66       90.79      3.81 o
   8   5   2       14.35       20.59      2.32 o
 -10   6   2        5.09        4.76      2.40 o
  -9   6   2      338.66      329.69     10.76 o
  -8   6   2      750.72      688.57     16.84 o
  -7   6   2      245.41      254.66      6.31 o
  -6   6   2        3.52        2.85      1.23 o
  -5   6   2       45.12       51.62      2.42 o
  -4   6   2        2.27        3.21      0.89 o
  -3   6   2      621.32      618.88      6.58 o
  -2   6   2     1007.67     1011.50      8.79 o
  -1   6   2      790.93      849.14      9.72 o
   0   6   2      636.54      624.67      7.71 o
   1   6   2       51.24       50.23      3.00 o
   2   6   2       82.05       65.97      3.68 o
   3   6   2       52.08       54.66      3.10 o
   4   6   2       12.38       19.79      3.50 o
   5   6   2      398.43      388.28      8.58 o
   6   6   2       17.34       16.45      2.13 o
   7   6   2        2.94        2.82      1.75 o
 -10   7   2       40.72       42.65      4.52 o
  -9   7   2       81.19      101.90      5.09 o
  -8   7   2       95.47       93.67      4.79 o
  -7   7   2      409.71      376.31      7.46 o
  -6   7   2       29.97       28.56      2.50 o
  -5   7   2       49.50       51.88      3.05 o
  -4   7   2      150.73      147.83      3.12 o
  -3   7   2      468.41      462.36      7.20 o
  -2   7   2       56.98       54.79      1.90 o
  -1   7   2      935.28      929.90     15.99 o
   0   7   2       31.86       23.94      2.47 o
   1   7   2      332.39      282.84      7.02 o
   2   7   2        8.71        1.44      1.51 o
   3   7   2      168.32      163.64      5.24 o
   4   7   2       47.66       44.02      3.20 o
   5   7   2       14.74       12.11      2.18 o
   6   7   2        1.22        0.63      1.74 o
  -9   8   2      196.17      191.12     23.59 o
  -8   8   2      158.11      166.93      6.43 o
  -7   8   2      199.00      193.70      6.06 o
  -6   8   2        3.52        2.30      2.03 o
  -5   8   2       19.81       20.23      2.67 o
  -4   8   2       68.81       66.81      5.21 o
  -3   8   2      878.93      894.87     12.11 o
  -2   8   2       72.42       72.89      2.82 o
  -1   8   2       40.13       41.83      2.80 o
   0   8   2        3.09        1.05      1.64 o
   1   8   2      105.75      108.62      4.56 o
   2   8   2      690.67      624.88     12.61 o
   3   8   2      198.83      177.62      5.84 o
   4   8   2      229.75      225.18      6.80 o
   5   8   2      300.43      295.49      8.01 o
  -9   9   2       55.66       56.49      4.34 o
  -8   9   2        8.34        9.97      3.53 o
  -7   9   2        0.75       -0.30      2.09 o
  -6   9   2        3.55        0.16      2.78 o
  -5   9   2      311.67      321.11      8.41 o
  -4   9   2     1291.32     1281.89     21.53 o
  -3   9   2       58.02       52.85      2.76 o
  -2   9   2       82.62       90.16      3.39 o
  -1   9   2        2.17        2.31      1.51 o
   0   9   2       87.70       91.17      4.60 o
   1   9   2        4.78        3.07      1.94 o
   2   9   2      399.29      393.32      9.71 o
   3   9   2      279.70      278.00      9.98 o
   4   9   2       99.08       88.26      8.09 o
  -8  10   2        1.14       -2.37      2.37 o
  -7  10   2        7.59        8.15      2.92 o
  -6  10   2      235.72      202.47      7.64 o
  -5  10   2       87.90       87.77      5.53 o
  -4  10   2      227.46      222.85      7.74 o
  -3  10   2      198.03      193.05      5.31 o
  -2  10   2      180.09      181.09      4.82 o
  -1  10   2       37.87       42.36      3.84 o
   0  10   2       49.27       53.15      4.18 o
   1  10   2       21.41       25.32      3.18 o
   2  10   2      165.43      154.39      6.20 o
   3  10   2      170.44      186.37      6.93 o
  -7  11   2      247.24      259.48      9.34 o
  -6  11   2       76.86       68.61      4.89 o
  -5  11   2      201.58      194.82      6.97 o
  -4  11   2      629.02      629.72     13.35 o
  -3  11   2      351.99      387.15      9.19 o
  -2  11   2       24.58       21.97      3.39 o
  -1  11   2       11.77       16.04      3.17 o
   0  11   2      133.00      125.74      6.10 o
   1  11   2      106.04      103.84      8.69 o
  -4  12   2        5.21        2.91      2.48 o
  -3  12   2       43.04       48.49      3.93 o
  -2  12   2      107.29      117.00      7.39 o
  -1 -12   3        2.22        6.88      4.26 o
   0 -12   3        4.00        6.51      5.57 o
   1 -12   3        8.19        7.65      3.28 o
   2 -12   3      105.09      114.23      6.25 o
   3 -12   3       38.53       42.96      4.36 o
   4 -12   3      113.34      110.02      4.52 o
   5 -12   3        6.76        6.83      2.60 o
   6 -12   3       10.31       13.01      4.59 o
  -3 -11   3       48.17       55.49      5.22 o
  -2 -11   3       68.27       80.13      5.22 o
  -1 -11   3        0.88        2.35      3.30 o
   0 -11   3        7.35       12.93      3.01 o
   1 -11   3      113.22      123.69      6.06 o
   2 -11   3      708.12      708.96     11.75 o
   3 -11   3      421.83      431.71      8.65 o
   4 -11   3       78.22       73.13      3.73 o
   5 -11   3        3.24        4.98      1.94 o
   6 -11   3       38.09       40.41      3.86 o
   7 -11   3       32.82       26.07      3.43 o
  -4 -10   3       39.81       33.72      4.19 o
  -3 -10   3       57.87       56.92      6.04 o
  -2 -10   3       31.78       28.68      4.29 o
  -1 -10   3        3.86        8.42      3.08 o
   0 -10   3      209.01      203.86      8.21 o
   1 -10   3      289.38      277.28      8.09 o
   2 -10   3      586.32      575.27      9.94 o
   3 -10   3      133.75      131.63      4.03 o
   4 -10   3       76.47       77.29      4.60 o
   5 -10   3      268.36      260.08      6.40 o
   6 -10   3       42.00       42.75      3.61 o
   7 -10   3      282.11      272.73      7.80 o
   8 -10   3       83.29       71.69      5.73 o
  -5  -9   3       51.58       52.14      4.54 o
  -4  -9   3       56.44       56.92      4.62 o
  -3  -9   3       72.19       83.48      4.55 o
  -2  -9   3      280.43      264.85     10.26 o
  -1  -9   3      131.44      129.59      7.21 o
   0  -9   3      138.48      139.21      7.79 o
   1  -9   3        1.93        2.41      1.13 o
   2  -9   3        2.63        2.01      1.24 o
   3  -9   3      540.06      524.43      8.57 o
   4  -9   3       54.69       51.40      3.09 o
   5  -9   3      216.90      204.87      5.37 o
   6  -9   3      523.14      508.52     11.24 o
   7  -9   3      196.69      214.64      6.54 o
   8  -9   3       73.01       73.59      5.39 o
   9  -9   3       65.42       62.03      9.76 o
  -6  -8   3      124.23      132.38      5.84 o
  -5  -8   3       19.01       19.25      4.15 o
  -4  -8   3      232.13      226.26     15.07 o
  -3  -8   3      237.04      242.83      6.65 o
  -2  -8   3      394.26      392.89      8.83 o
  -1  -8   3      915.13      886.94     15.90 o
   0  -8   3     1705.26     1658.70     26.44 o
   1  -8   3      380.72      370.80      6.85 o
   2  -8   3       16.58       18.31      1.36 o
   3  -8   3       93.74       91.42      3.46 o
   4  -8   3      284.65      282.13      5.92 o
   5  -8   3      464.59      444.64      8.18 o
   6  -8   3      997.59      933.90     12.68 o
   7  -8   3      464.95      448.46      6.97 o
   8  -8   3       73.31       75.53      3.53 o
   9  -8   3        5.12        5.17      2.88 o
  -7  -7   3       59.55       68.95      4.23 o
  -6  -7   3      138.85      133.99      5.51 o
  -5  -7   3       33.63       31.66      3.20 o
  -4  -7   3       60.48       67.65      3.24 o
  -3  -7   3      101.83      105.42      3.60 o
  -2  -7   3     1656.85     1622.82     22.21 o
  -1  -7   3      232.40      227.36      7.88 o
   0  -7   3      377.53      391.08      5.55 o
   1  -7   3       72.40       65.04      2.45 o
   2  -7   3       13.61       12.59      1.13 o
   3  -7   3      161.82      161.64      2.66 o
   4  -7   3      208.20      206.19      3.61 o
   5  -7   3       71.44       77.82      2.61 o
   6  -7   3       26.06       30.67      2.27 o
   7  -7   3       46.17       47.73      2.85 o
   8  -7   3        8.66       11.10      2.35 o
   9  -7   3        0.69        0.83      2.48 o
  10  -7   3       31.43       33.63      5.53 o
  -7  -6   3        1.63        5.10      2.69 o
  -6  -6   3      693.43      724.59     13.21 o
  -5  -6   3      363.17      364.66      8.80 o
  -4  -6   3      242.75      246.00      5.33 o
  -3  -6   3      205.17      202.86      4.71 o
  -2  -6   3       26.46       28.15      1.83 o
  -1  -6   3      618.52      606.86      6.69 o
   0  -6   3      560.14      581.64      5.48 o
   1  -6   3     1001.66      994.27      8.23 o
   2  -6   3      315.70      317.31      3.50 o
   3  -6   3      378.71      400.55      4.44 o
   4  -6   3       84.59       89.27      2.45 o
   5  -6   3       35.21       38.49      1.83 o
   6  -6   3      140.49      135.91      2.50 o
   7  -6   3      132.77      126.55      3.59 o
   8  -6   3      102.15       97.60      4.53 o
   9  -6   3       73.89       88.00      5.84 o
  10  -6   3       35.97       30.04      8.30 o
  -8  -5   3       52.95       56.68      3.30 o
  -7  -5   3      270.81      288.95      6.64 o
  -6  -5   3        6.36        5.43      1.59 o
  -5  -5   3      508.25      515.68      8.48 o
  -4  -5   3        6.13        7.51      2.25 o
  -3  -5   3      319.05      335.11      5.18 o
  -2  -5   3      172.92      173.52      3.40 o
  -1  -5   3       17.05       12.75      1.07 o
   0  -5   3       63.48       64.68      1.74 o
   1  -5   3     1670.06     1653.54     12.84 o
   2  -5   3      194.82      199.45      3.76 o
   3  -5   3       15.78       27.92      1.41 o
   4  -5   3       72.69       72.64      2.25 o
   5  -5   3      131.10      126.87      2.49 o
   6  -5   3       88.57       90.48      2.76 o
   7  -5   3      260.57      257.71      6.81 o
   8  -5   3       10.29       12.16      2.19 o
   9  -5   3      252.25      259.58     22.42 o
  10  -5   3       49.41       55.56      7.57 o
  -9  -4   3      151.90      172.19      5.70 o
  -8  -4   3       20.42       22.15      2.26 o
  -7  -4   3       67.53       68.40      5.61 o
  -6  -4   3       68.73       73.12      4.08 o
  -5  -4   3      131.42      136.05      2.83 o
  -4  -4   3        4.28        4.22      0.86 o
  -3  -4   3       49.31       55.13      1.83 o
  -2  -4   3       12.89        9.38      0.99 o
  -1  -4   3      311.48      274.72      3.34 o
   0  -4   3       53.36       42.13      1.13 o
   1  -4   3      517.22      485.19      4.38 o
   2  -4   3      797.04      839.79      8.37 o
   3  -4   3     1225.43     1312.22     13.62 o
   4  -4   3       32.22       47.02      1.59 o
   5  -4   3        6.02        6.41      0.99 o
   6  -4   3        7.77       11.99      1.55 o
   7  -4   3      135.76      128.25      5.09 o
   8  -4   3      566.98      571.12     11.50 o
   9  -4   3        8.94        3.31      4.88 o
  10  -4   3      110.60      116.26      6.49 o
  -9  -3   3       97.63      101.00      4.51 o
  -8  -3   3      198.71      214.96      6.49 o
  -7  -3   3      231.53      229.86      6.48 o
  -6  -3   3      112.37      117.21      3.14 o
  -5  -3   3       83.66       95.85      3.75 o
  -4  -3   3       79.79       75.05      2.34 o
  -3  -3   3      129.26      115.49      2.36 o
  -2  -3   3      622.96      550.62      7.02 o
  -1  -3   3      561.13      544.14      5.10 o
   0  -3   3      465.50      455.43      3.75 o
   1  -3   3        2.23        2.13      0.43 o
   2  -3   3      467.57      456.03      4.61 o
   3  -3   3       82.27      102.12      3.16 o
   4  -3   3     3666.05     3674.14     42.16 o
   5  -3   3     1985.79     1884.23     27.94 o
   6  -3   3     1084.48     1048.18     17.03 o
   7  -3   3        3.39        3.40      1.49 o
   8  -3   3       29.72       30.62      2.56 o
   9  -3   3        0.72       -1.26      1.74 o
  10  -3   3      131.11      145.72     11.58 o
  -9  -2   3       11.11       11.94      2.55 o
  -8  -2   3      168.84      182.14      5.99 o
  -7  -2   3        0.78        0.41      1.37 o
  -6  -2   3       10.44       14.17      1.25 o
  -5  -2   3        3.90        5.45      0.78 o
  -4  -2   3      650.33      660.80      7.50 o
  -3  -2   3      379.41      383.47      7.02 o
  -2  -2   3     3138.31     3388.13     33.42 o
  -1  -2   3      152.55      156.47      1.67 o
   0  -2   3      668.96      678.65      6.12 o
   1  -2   3     2086.43     2127.95     17.59 o
   2  -2   3       39.17       37.92      1.15 o
   3  -2   3     1061.81     1070.88     11.89 o
   4  -2   3     1199.18     1187.43     22.97 o
   5  -2   3      997.06      966.66     19.24 o
   6  -2   3      659.01      629.62     21.04 o
   7  -2   3        9.72        6.64      1.94 o
   8  -2   3       79.79       84.08      4.70 o
   9  -2   3       54.11       53.03      4.39 o
  10  -2   3       12.17        7.77      2.61 o
 -10  -1   3      129.63      133.08      6.84 o
  -9  -1   3       40.77       48.05      4.88 o
  -8  -1   3       56.14       60.50      3.69 o
  -7  -1   3      181.92      168.65      5.67 o
  -6  -1   3      132.43      133.68      5.26 o
  -5  -1   3       23.03       15.85      1.12 o
  -4  -1   3     1146.91     1191.17     15.58 o
  -3  -1   3     1798.04     1815.99     20.15 o
  -2  -1   3     2246.89     2245.79     21.74 o
  -1  -1   3    12358.89    12669.37    102.18 o
   0  -1   3      583.53      582.31      5.33 o
   1  -1   3        3.16        2.93      0.41 o
   2  -1   3      260.68      254.65      3.55 o
   3  -1   3      743.77      717.66     23.72 o
   4  -1   3     1957.80     1986.71     41.44 o
   5  -1   3     1006.40     1048.05     29.75 o
   6  -1   3      490.05      456.57     13.47 o
   7  -1   3      205.98      195.04      9.76 o
   8  -1   3      143.94      140.63     10.70 o
   9  -1   3      134.09      144.90      6.09 o
  10  -1   3      117.67      116.92      5.99 o
 -10   0   3       32.17       42.37      4.80 o
  -9   0   3      161.14      163.03      8.52 o
  -8   0   3      211.88      216.01      7.11 o
  -7   0   3       89.49       86.57      4.17 o
  -6   0   3        5.20        7.80      1.42 o
  -5   0   3      390.81      440.27      9.64 o
  -4   0   3      414.01      400.87      7.34 o
  -3   0   3     3546.55     3724.42     36.17 o
  -2   0   3      762.09      767.67      7.60 o
  -1   0   3        1.89        1.79      0.35 o
   0   0   3      585.32      627.84      5.61 o
   1   0   3     1148.86     1166.38     12.68 o
   2   0   3     2670.40     2861.88     30.72 o
   3   0   3      808.36      807.92     23.77 o
   4   0   3       15.49        8.55      1.19 o
   5   0   3      187.66      178.58      8.56 o
   6   0   3        1.07        4.17      2.55 o
   7   0   3       49.84       56.28      3.50 o
   8   0   3        0.75        2.24      1.70 o
   9   0   3      787.80      799.90     25.26 o
 -10   1   3      160.63      174.58      8.88 o
  -9   1   3       31.96       34.54      6.99 o
  -8   1   3       51.72       52.64      6.70 o
  -7   1   3      247.19      271.22     12.16 o
  -6   1   3      146.94      141.33      4.23 o
  -5   1   3      772.41      772.92     12.86 o
  -4   1   3     1563.41     1556.24     24.74 o
  -3   1   3      277.09      264.25      3.46 o
  -2   1   3       19.16       19.33      0.72 o
  -1   1   3      800.34      788.95     10.31 o
   0   1   3     2888.05     2921.64     21.87 o
   1   1   3      936.64      940.24     11.24 o
   2   1   3      839.14      866.73     11.51 o
   3   1   3     1365.78     1451.61     20.15 o
   4   1   3      106.27      128.83      3.03 o
   5   1   3       21.69       16.79      1.51 o
   6   1   3       20.71       19.40      2.12 o
   7   1   3      530.40      493.07     11.70 o
   8   1   3      429.44      433.71     11.07 o
   9   1   3       31.66       38.21      3.44 o
 -10   2   3      464.44      483.99     17.04 o
  -9   2   3      151.06      158.43      6.65 o
  -8   2   3       42.17       43.73      3.72 o
  -7   2   3      107.48      110.79      6.31 o
  -6   2   3      644.10      621.36     15.90 o
  -5   2   3      465.92      463.44      7.35 o
  -4   2   3     1839.93     1832.44     18.74 o
  -3   2   3      294.59      281.37      3.23 o
  -2   2   3     1685.00     1715.44     15.58 o
  -1   2   3       21.37        6.93      0.50 o
   0   2   3     1251.21     1279.17     10.45 o
   1   2   3     1676.74     1738.53     14.75 o
   2   2   3     1401.77     1401.78     16.21 o
   3   2   3       71.71       70.37      1.99 o
   4   2   3       83.25       90.92      2.38 o
   5   2   3       36.53       35.39      2.03 o
   6   2   3       57.71       66.39      2.79 o
   7   2   3      124.77      127.64      7.74 o
   8   2   3      115.68      113.62      8.59 o
   9   2   3      114.16      124.46      4.80 o
 -10   3   3        8.77       10.77      3.49 o
  -9   3   3      123.75      120.88      5.97 o
  -8   3   3      220.54      217.34      9.28 o
  -7   3   3       21.39       22.29      2.37 o
  -6   3   3      516.19      494.58      8.24 o
  -5   3   3        7.64        3.66      0.94 o
  -4   3   3      593.22      623.34      6.28 o
  -3   3   3       12.21       12.10      0.84 o
  -2   3   3      938.95     1052.73      9.01 o
  -1   3   3      267.06      305.20      3.19 o
   0   3   3      830.28      832.58      8.75 o
   1   3   3     1401.30     1444.64     27.86 o
   2   3   3      486.07      497.40      8.21 o
   3   3   3      143.93      133.40      3.95 o
   4   3   3      167.13      162.37      4.54 o
   5   3   3        0.88       -0.30      0.98 o
   6   3   3       80.50       81.97      4.92 o
   7   3   3       23.34       26.17      2.15 o
   8   3   3       73.01       66.81      3.60 o
 -10   4   3      285.79      307.08     13.54 o
  -9   4   3        0.95       -0.69      1.78 o
  -8   4   3       43.25       42.59      3.39 o
  -7   4   3      503.31      512.90     22.20 o
  -6   4   3      585.65      586.15      8.80 o
  -5   4   3     1138.81     1171.11     13.84 o
  -4   4   3       55.58       73.43      2.04 o
  -3   4   3       18.84       18.93      0.94 o
  -2   4   3        1.21        1.30      0.68 o
  -1   4   3      732.35      778.42      6.94 o
   0   4   3       12.22        6.12      0.63 o
   1   4   3      470.41      500.09      6.58 o
   2   4   3        1.11        1.04      1.18 o
   3   4   3      798.02      780.29     10.44 o
   4   4   3     1453.98     1416.23     19.77 o
   5   4   3      149.38      150.92      4.17 o
   6   4   3       61.68       68.62      3.06 o
   7   4   3       54.35       53.82      2.89 o
   8   4   3       30.32       27.50      2.45 o
 -10   5   3      135.73      129.73      8.88 o
  -9   5   3      129.91      116.16      6.19 o
  -8   5   3       28.80       30.26      3.60 o
  -7   5   3      327.07      342.96      7.00 o
  -6   5   3      229.63      230.88      4.99 o
  -5   5   3      115.07      107.70      2.99 o
  -4   5   3       24.88       26.62      1.29 o
  -3   5   3      271.85      275.77      3.62 o
  -2   5   3       32.86       28.31      1.08 o
  -1   5   3      142.03      172.76      2.50 o
   0   5   3       12.46       18.99      1.00 o
   1   5   3      254.82      231.16      6.96 o
   2   5   3       51.67       47.97      3.05 o
   3   5   3        4.76        5.93      0.84 o
   4   5   3       53.17       63.30      3.25 o
   5   5   3      288.51      287.90     12.55 o
   6   5   3      449.21      460.13      9.88 o
   7   5   3      127.57      141.20      7.95 o
 -10   6   3        5.53        6.84      3.49 o
  -9   6   3       81.33       84.46      6.19 o
  -8   6   3      401.10      383.48     11.44 o
  -7   6   3      102.40       97.07      4.59 o
  -6   6   3        0.87        1.53      1.41 o
  -5   6   3       44.43       46.03      2.74 o
  -4   6   3        5.65        7.78      1.46 o
  -3   6   3      600.68      609.78      6.58 o
  -2   6   3      334.77      329.41      6.35 o
  -1   6   3     1236.25     1246.92     14.89 o
   0   6   3     1025.02      994.90     13.63 o
   1   6   3       13.06       17.97      2.18 o
   2   6   3       53.17       67.64      4.00 o
   3   6   3       23.12       15.58      2.37 o
   4   6   3      714.88      657.01     12.71 o
   5   6   3      397.08      370.47      8.68 o
   6   6   3      131.78      123.39      4.73 o
   7   6   3      170.01      174.45      5.82 o
  -9   7   3       50.25       53.19      5.14 o
  -8   7   3       46.51       47.81      3.21 o
  -7   7   3      221.91      197.75      6.73 o
  -6   7   3      174.20      175.87      6.32 o
  -5   7   3      432.91      419.34      9.20 o
  -4   7   3        5.30        1.45      1.81 o
  -3   7   3        1.30       -0.13      1.15 o
  -2   7   3     2632.67     2610.15     26.30 o
  -1   7   3       84.54       84.65      2.94 o
   0   7   3      698.18      658.04     12.57 o
   1   7   3        4.11        0.25      1.53 o
   2   7   3      350.17      332.48      8.09 o
   3   7   3      153.03      145.71      9.53 o
   4   7   3      138.17      140.83      6.14 o
   5   7   3       97.20      104.95      4.79 o
   6   7   3       72.62       84.78      4.46 o
  -9   8   3       90.86       88.97     12.74 o
  -8   8   3       72.44       77.90      5.31 o
  -7   8   3       15.88       16.02      2.71 o
  -6   8   3       36.54       40.36      3.53 o
  -5   8   3       11.40       12.70      2.55 o
  -4   8   3     1850.96     1826.22     30.52 o
  -3   8   3      136.72      142.96      5.30 o
  -2   8   3      218.21      223.34      4.74 o
  -1   8   3      113.28      124.04      3.56 o
   0   8   3       37.36       51.90      3.65 o
   1   8   3      349.08      304.07      7.96 o
   2   8   3      149.26      137.75      7.24 o
   3   8   3       20.09       19.58      2.61 o
   4   8   3        7.02        3.11      1.97 o
   5   8   3      263.65      281.33      8.08 o
  -8   9   3       77.70       77.12      5.87 o
  -7   9   3       11.96       10.24      2.74 o
  -6   9   3      336.54      338.44      8.83 o
  -5   9   3      593.51      594.97     19.66 o
  -4   9   3      149.29      154.55      5.61 o
  -3   9   3      303.97      321.53      6.24 o
  -2   9   3      131.64      137.04      4.10 o
  -1   9   3      514.20      514.00     13.53 o
   0   9   3      158.83      157.63      5.84 o
   1   9   3      197.71      200.08      6.64 o
   2   9   3      114.90      111.13      5.07 o
   3   9   3      307.29      306.74      8.63 o
   4   9   3       67.64       72.08      5.49 o
  -7  10   3      156.06      146.87      6.33 o
  -6  10   3       13.73        6.74      4.09 o
  -5  10   3       18.57       14.30      3.37 o
  -4  10   3        5.82        6.58      2.41 o
  -3  10   3        9.39        7.32      1.96 o
  -2  10   3       20.45       18.02      2.30 o
  -1  10   3      176.54      178.61      6.73 o
   0  10   3        4.82        5.71      2.42 o
   1  10   3      126.76      145.78      8.59 o
   2  10   3       54.72       61.89      4.67 o
  -6  11   3       14.52        9.82      3.07 o
  -5  11   3        4.67        3.80      2.68 o
  -4  11   3      159.22      165.37      6.36 o
  -3  11   3      214.13      243.86      8.32 o
  -2  11   3        7.94       13.40      3.15 o
  -1  11   3       74.98       81.68      5.52 o
   0  11   3        5.64       -0.16      2.83 o
  -1 -12   4      117.13      108.70      7.36 o
   0 -12   4      219.96      230.91     10.95 o
   1 -12   4      126.76      136.39      8.57 o
   2 -12   4       96.24      101.31     11.42 o
   3 -12   4      211.29      206.17      6.48 o
   4 -12   4       37.48       41.40      3.27 o
   5 -12   4        4.98        1.58      2.74 o
   6 -12   4       39.79       43.81      4.51 o
  -3 -11   4        0.65        1.64      2.82 o
  -2 -11   4      136.41      133.22      6.98 o
  -1 -11   4      147.43      146.87      8.02 o
   0 -11   4      101.57      107.41      6.94 o
   1 -11   4      144.38      146.32      7.07 o
   2 -11   4      366.15      368.06      7.49 o
   3 -11   4       84.06       86.37      5.55 o
   4 -11   4       28.36       29.83      2.96 o
   5 -11   4        1.30       -1.60      1.75 o
   6 -11   4        4.08        4.48      2.34 o
   7 -11   4       26.74       22.98      4.56 o
  -4 -10   4      246.94      234.35      8.84 o
  -3 -10   4      220.00      220.90      8.42 o
  -2 -10   4       91.77      100.93      6.12 o
  -1 -10   4       72.66       75.76      7.92 o
   0 -10   4      226.82      206.15      6.99 o
   1 -10   4      381.43      379.31      6.84 o
   2 -10   4     1135.16     1120.50     16.53 o
   3 -10   4       83.49       85.42      3.41 o
   4 -10   4       68.90       72.03      3.70 o
   5 -10   4       71.95       70.03      3.71 o
   6 -10   4      173.85      168.98      8.91 o
   7 -10   4      147.90      152.30      5.90 o
   8 -10   4       11.29        9.14      5.61 o
  -5  -9   4       77.33       73.00      5.27 o
  -4  -9   4      101.27      106.72     15.65 o
  -3  -9   4       65.35       68.61      5.04 o
  -2  -9   4      178.62      184.01      6.15 o
  -1  -9   4      128.15      122.04      7.01 o
   0  -9   4      702.57      702.38     14.00 o
   1  -9   4      226.98      221.57      5.82 o
   2  -9   4       68.84       65.08      2.82 o
   3  -9   4      426.03      423.93      7.25 o
   4  -9   4      213.42      213.83      5.44 o
   5  -9   4      470.01      437.17      8.44 o
   6  -9   4        3.16        2.14      2.17 o
   7  -9   4        5.19        4.10      2.20 o
   8  -9   4       21.88       20.69      3.50 o
  -6  -8   4       70.73       80.68      5.46 o
  -5  -8   4        2.68        5.23      2.40 o
  -4  -8   4      185.04      181.82      8.37 o
  -3  -8   4       94.28       90.69      4.27 o
  -2  -8   4      330.74      331.10     14.34 o
  -1  -8   4       95.73       93.67      6.30 o
   0  -8   4      245.52      232.10      8.03 o
   1  -8   4      927.58      928.05     13.59 o
   2  -8   4      127.06      133.27      3.21 o
   3  -8   4      757.73      768.29     10.66 o
   4  -8   4        4.99        5.88      1.68 o
   5  -8   4       13.64       18.31      2.16 o
   6  -8   4      258.42      239.55      7.44 o
   7  -8   4      112.02      108.94      4.81 o
   8  -8   4        0.77        1.65      1.84 o
   9  -8   4       36.80       41.96      5.14 o
  -7  -7   4       90.71       89.76      6.70 o
  -6  -7   4      112.17      113.96      5.27 o
  -5  -7   4      121.19      137.50      4.95 o
  -4  -7   4       54.87       51.72      3.71 o
  -3  -7   4      547.65      539.42      9.60 o
  -2  -7   4      567.43      562.62      9.61 o
  -1  -7   4       88.30       92.50      4.82 o
   0  -7   4      162.98      163.50      3.23 o
   1  -7   4      397.13      391.75      6.24 o
   2  -7   4       75.44       76.45      2.40 o
   3  -7   4      120.20      110.16      2.37 o
   4  -7   4      282.87      262.91      4.49 o
   5  -7   4      110.17      118.64      3.99 o
   6  -7   4       84.19       81.61      2.64 o
   7  -7   4       57.58       58.20      3.57 o
   8  -7   4       31.86       36.95      9.10 o
   9  -7   4       28.65       19.68      4.00 o
  -7  -6   4       13.35       19.30      2.37 o
  -6  -6   4      384.61      389.91     10.74 o
  -5  -6   4      674.97      690.35     16.91 o
  -4  -6   4        1.50        1.17      1.85 o
  -3  -6   4       57.54       53.89      2.77 o
  -2  -6   4        6.33        9.92      1.67 o
  -1  -6   4        1.54        0.45      0.89 o
   0  -6   4      183.62      194.00      3.07 o
   1  -6   4       89.41       84.55      1.79 o
   2  -6   4      153.89      137.76      2.31 o
   3  -6   4      107.65      118.63      3.35 o
   4  -6   4      137.74      139.17      3.23 o
   5  -6   4        5.50        4.30      1.32 o
   6  -6   4       88.05       95.35      3.04 o
   7  -6   4      289.22      288.37      7.36 o
   8  -6   4      838.40      827.25     19.88 o
   9  -6   4       41.55       39.12      4.58 o
  10  -6   4        9.74       15.29      4.22 o
  -8  -5   4       95.78      106.46     10.77 o
  -7  -5   4       58.13       64.58      3.85 o
  -6  -5   4       62.21       68.49      3.44 o
  -5  -5   4       59.86       66.79      3.55 o
  -4  -5   4      129.78      121.94      3.51 o
  -3  -5   4      343.76      348.92      6.36 o
  -2  -5   4      820.57      824.00      9.13 o
  -1  -5   4      100.67       93.65      2.78 o
   0  -5   4     1225.50     1211.42     10.85 o
   1  -5   4     1658.24     1777.48     13.13 o
   2  -5   4     1084.37     1094.36     10.19 o
   3  -5   4      291.73      328.63      4.63 o
   4  -5   4       38.23       31.99      1.86 o
   5  -5   4       33.31       33.91      1.78 o
   6  -5   4     2793.97     2722.69     39.15 o
   7  -5   4     1241.37     1270.82     26.58 o
   8  -5   4      193.54      204.96      8.01 o
   9  -5   4       91.33       95.95     12.45 o
  10  -5   4        6.81       10.12      3.15 o
  -8  -4   4        2.08        1.44      1.68 o
  -7  -4   4       15.42       16.99      2.41 o
  -6  -4   4       69.76       69.45      4.15 o
  -5  -4   4       37.92       46.44      2.77 o
  -4  -4   4       85.08       79.58      3.49 o
  -3  -4   4        4.24        3.76      0.94 o
  -2  -4   4      233.25      226.01      3.07 o
  -1  -4   4      792.50      824.04      7.11 o
   0  -4   4     3554.08     3646.78     26.73 o
   1  -4   4       40.03       31.98      1.00 o
   2  -4   4      267.40      258.69      3.45 o
   3  -4   4      200.02      218.10      3.19 o
   4  -4   4      836.50      825.86      9.04 o
   5  -4   4     1256.01     1257.46     14.65 o
   6  -4   4      199.41      189.75      6.89 o
   7  -4   4      229.03      227.12      7.87 o
   8  -4   4       86.38       89.29      5.90 o
   9  -4   4      130.16      141.43      6.68 o
  10  -4   4       67.32       70.80      5.70 o
  -9  -3   4      123.40      133.54      5.63 o
  -8  -3   4      288.25      296.95      9.97 o
  -7  -3   4      108.93      110.71      4.63 o
  -6  -3   4      142.71      145.63      5.50 o
  -5  -3   4      407.77      377.38     10.53 o
  -4  -3   4        1.87        1.36      0.93 o
  -3  -3   4      115.54      107.49      2.39 o
  -2  -3   4     4029.48     4315.35     38.51 o
  -1  -3   4     2262.65     2311.59     18.31 o
   0  -3   4      548.61      529.89      4.85 o
   1  -3   4      977.53      993.10      8.86 o
   2  -3   4      128.90      121.24      2.10 o
   3  -3   4     2942.84     3129.71     33.56 o
   4  -3   4      136.26      138.99      3.53 o
   5  -3   4     1345.26     1280.10     24.97 o
   6  -3   4      411.39      389.30     18.64 o
   7  -3   4      121.63      121.89      6.55 o
   8  -3   4       11.39       11.50      3.20 o
   9  -3   4        3.23        4.54      2.12 o
  10  -3   4       89.32       97.53      6.00 o
  -9  -2   4      116.23      116.62      5.30 o
  -8  -2   4      194.84      201.32      8.01 o
  -7  -2   4      585.12      557.17     15.14 o
  -6  -2   4        6.15        4.22      2.77 o
  -5  -2   4        6.01        6.43      1.09 o
  -4  -2   4      617.46      667.44     10.42 o
  -3  -2   4     1810.56     1940.16     18.34 o
  -2  -2   4     1539.74     1540.56     16.21 o
  -1  -2   4     1380.68     1360.39     10.37 o
   0  -2   4        5.81       13.01      0.64 o
   1  -2   4     1003.22     1017.32      8.92 o
   2  -2   4       49.37       51.05      1.45 o
   3  -2   4      547.69      534.18     11.27 o
   4  -2   4      888.19      902.42     10.24 o
   5  -2   4      920.73      868.06     23.95 o
   6  -2   4       83.75       81.74      4.16 o
   7  -2   4       37.39       39.61      3.42 o
   8  -2   4       10.84        7.82      2.15 o
   9  -2   4       76.23       80.46      4.98 o
  10  -2   4       69.67       79.79      6.41 o
 -10  -1   4       48.81       54.89      5.10 o
  -9  -1   4      216.80      246.29      8.24 o
  -8  -1   4      629.67      618.04     14.74 o
  -7  -1   4       71.36       76.28      4.06 o
  -6  -1   4      233.94      232.42      6.97 o
  -5  -1   4       52.85       58.01      2.11 o
  -4  -1   4       88.74       85.63      1.53 o
  -3  -1   4       13.51       24.65      1.18 o
  -2  -1   4      554.28      565.50      6.13 o
  -1  -1   4     4687.29     4759.02     33.37 o
   0  -1   4       41.81       43.91      1.29 o
   1  -1   4       71.77       60.76      1.21 o
   2  -1   4      138.34      127.54      2.14 o
   3  -1   4      257.64      220.59      4.63 o
   4  -1   4      916.58      921.47     25.00 o
   5  -1   4      222.85      232.28     10.48 o
   6  -1   4       37.77       31.87      2.93 o
   7  -1   4        7.69        5.72      1.85 o
   8  -1   4      155.23      143.61      7.64 o
   9  -1   4      124.29      129.38      7.57 o
 -10   0   4      346.31      334.02     12.81 o
  -9   0   4      102.20      112.52      5.68 o
  -8   0   4      562.50      579.20     14.26 o
  -7   0   4      185.15      196.60      6.76 o
  -6   0   4      210.76      198.68      6.49 o
  -5   0   4      241.40      236.56      4.29 o
  -4   0   4      484.59      494.02      8.22 o
  -3   0   4     1412.16     1455.14     11.83 o
  -2   0   4      163.02      139.79      1.78 o
  -1   0   4        2.55        1.15      0.40 o
   0   0   4      129.14      119.72      1.61 o
   1   0   4        4.41        7.14      0.57 o
   2   0   4     2434.56     2524.86     24.03 o
   3   0   4     1170.37     1156.87     17.57 o
   4   0   4      104.69       89.43      5.67 o
   5   0   4        5.33        3.85      1.60 o
   6   0   4      668.20      597.85     13.61 o
   7   0   4        1.73        4.31      1.63 o
   8   0   4      100.52      118.59      5.36 o
   9   0   4        1.40        4.82      2.48 o
 -10   1   4       22.47       22.57      4.08 o
  -9   1   4       27.87       28.15      3.39 o
  -8   1   4        1.78        3.22      1.78 o
  -7   1   4      294.49      287.82      8.67 o
  -6   1   4       53.29       54.62      2.91 o
  -5   1   4      236.47      244.10      4.64 o
  -4   1   4      947.05      938.57     11.29 o
  -3   1   4       98.71       80.40      1.36 o
  -2   1   4       52.08       50.58      1.16 o
  -1   1   4      365.68      412.97      4.48 o
   0   1   4      648.64      732.92      6.78 o
   1   1   4       56.73       62.29      1.58 o
   2   1   4       46.31       45.78      1.02 o
   3   1   4        1.92        2.37      1.04 o
   4   1   4      181.98      166.32      6.41 o
   5   1   4      117.26      126.19      4.77 o
   6   1   4       55.65       51.57      3.24 o
   7   1   4      210.78      185.38     10.05 o
   8   1   4       49.91       47.83      3.70 o
   9   1   4      255.38      262.30      9.83 o
 -10   2   4      205.15      197.59     10.05 o
  -9   2   4      162.43      175.70     13.61 o
  -8   2   4       45.66       39.27      3.72 o
  -7   2   4       69.35       78.43      4.55 o
  -6   2   4       22.70       19.50      2.16 o
  -5   2   4     1641.93     1626.67     18.37 o
  -4   2   4     1027.30     1063.97     10.48 o
  -3   2   4     1513.12     1512.80     18.65 o
  -2   2   4      164.03      228.92      2.85 o
  -1   2   4      864.02      917.38      7.90 o
   0   2   4      298.68      331.08      3.80 o
   1   2   4       59.76       75.56      1.85 o
   2   2   4      261.90      260.14      3.78 o
   3   2   4     1004.23     1045.78     12.56 o
   4   2   4       56.47       53.31      2.51 o
   5   2   4      144.57      140.43      4.82 o
   6   2   4      162.94      167.82      5.05 o
   7   2   4      447.80      449.96      9.82 o
   8   2   4      153.31      144.46      5.12 o
 -10   3   4       11.20       13.83      3.64 o
  -9   3   4        8.30        6.56      2.40 o
  -8   3   4      133.62      125.59      5.91 o
  -7   3   4      514.99      485.75     32.25 o
  -6   3   4      113.80      123.94      3.67 o
  -5   3   4       48.40       45.10      1.85 o
  -4   3   4       64.61       54.99      1.70 o
  -3   3   4      404.60      378.36      7.37 o
  -2   3   4      232.82      244.04      3.11 o
  -1   3   4       67.91       81.61      1.42 o
   0   3   4      562.20      549.44      6.08 o
   1   3   4      782.03      833.58      7.67 o
   2   3   4      661.34      656.28      9.32 o
   3   3   4      283.63      280.63      4.56 o
   4   3   4        5.06        3.99      1.23 o
   5   3   4       27.28       32.91      2.31 o
   6   3   4       40.03       42.60      2.73 o
   7   3   4       98.74       94.90      4.22 o
   8   3   4      169.81      165.09      5.67 o
 -10   4   4        1.12        1.46      2.91 o
  -9   4   4      169.73      179.43      7.77 o
  -8   4   4      343.28      372.73     11.25 o
  -7   4   4        1.70        1.57      1.58 o
  -6   4   4      128.13      123.51      3.17 o
  -5   4   4       16.85       15.05      1.38 o
  -4   4   4      428.71      400.05      5.43 o
  -3   4   4      123.12      115.15      2.19 o
  -2   4   4     1006.62     1002.02      8.92 o
  -1   4   4      579.80      547.90      5.29 o
   0   4   4      768.40      753.78      8.51 o
   1   4   4      624.31      591.86     10.82 o
   2   4   4       82.11       85.86      3.49 o
   3   4   4      352.28      334.19      6.65 o
   4   4   4      876.11      831.09     13.06 o
   5   4   4       22.12       23.21      2.10 o
   6   4   4      360.55      338.12      7.27 o
   7   4   4       25.76       15.71      2.12 o
 -10   5   4      309.45      293.25     13.98 o
  -9   5   4      173.90      170.83      7.70 o
  -8   5   4       76.97       81.80      5.38 o
  -7   5   4       30.38       33.41      3.03 o
  -6   5   4      477.95      479.37      7.45 o
  -5   5   4       97.89       99.72      3.11 o
  -4   5   4      361.44      355.60      4.92 o
  -3   5   4      441.15      444.22      4.86 o
  -2   5   4      648.99      691.72      6.67 o
  -1   5   4      851.00      825.52     10.34 o
   0   5   4     1742.67     1730.66     17.90 o
   1   5   4      157.80      150.60      4.73 o
   2   5   4      560.44      536.67     10.62 o
   3   5   4        1.07        0.35      1.35 o
   4   5   4      364.26      341.45      8.07 o
   5   5   4      123.61      117.31      4.57 o
   6   5   4       64.80       69.64      3.90 o
   7   5   4      226.85      241.36      9.46 o
  -9   6   4       66.69       70.33      5.84 o
  -8   6   4      464.30      467.88     13.52 o
  -7   6   4      150.99      138.13      5.59 o
  -6   6   4       93.35       98.14      3.30 o
  -5   6   4        4.01        2.67      1.27 o
  -4   6   4        6.07        4.53      1.28 o
  -3   6   4      217.34      216.59      4.92 o
  -2   6   4     1483.22     1474.02     15.74 o
  -1   6   4      136.74      134.96      3.28 o
   0   6   4       75.40       74.94      2.46 o
   1   6   4      485.35      510.47     10.46 o
   2   6   4       56.72       57.76      3.62 o
   3   6   4      162.42      144.29      5.05 o
   4   6   4        1.97        0.74      2.13 o
   5   6   4      112.89      105.17      7.23 o
   6   6   4       10.66        7.96      2.65 o
  -9   7   4      101.15      119.54     10.63 o
  -8   7   4      109.89      109.91      4.07 o
  -7   7   4      100.06       87.83      5.17 o
  -6   7   4      360.39      350.48      8.50 o
  -5   7   4     1558.90     1537.91     24.52 o
  -4   7   4      382.46      371.77      8.58 o
  -3   7   4       92.60       98.64      4.27 o
  -2   7   4      223.80      214.91      3.79 o
  -1   7   4      293.16      301.33      5.98 o
   0   7   4      224.39      200.12      6.04 o
   1   7   4      782.24      704.86     13.65 o
   2   7   4      109.92      106.42      4.51 o
   3   7   4      220.30      214.29      6.59 o
   4   7   4      121.09      117.41      4.96 o
   5   7   4      133.75      132.57      5.33 o
  -8   8   4        1.71        1.66      3.02 o
  -7   8   4      521.35      505.63     13.54 o
  -6   8   4      307.23      307.62      8.17 o
  -5   8   4      423.74      417.35      9.75 o
  -4   8   4       10.70       13.47      3.52 o
  -3   8   4        4.00        5.23      2.18 o
  -2   8   4       78.14       73.42      3.24 o
  -1   8   4       12.92       13.76      1.58 o
   0   8   4        7.16        2.98      1.90 o
   1   8   4      103.29       90.59      4.65 o
   2   8   4       56.74       60.83      4.10 o
   3   8   4        1.05        0.65      1.73 o
   4   8   4        1.61       -0.37      1.89 o
  -8   9   4      107.28      100.68      8.95 o
  -7   9   4       14.74       12.72      3.01 o
  -6   9   4      124.07      133.39      5.81 o
  -5   9   4       74.80       83.85      5.36 o
  -4   9   4      190.21      186.39      6.33 o
  -3   9   4       55.88       64.16      3.35 o
  -2   9   4       47.02       56.77      2.95 o
  -1   9   4      126.52      120.41      3.24 o
   0   9   4       68.72       71.35      7.21 o
   1   9   4       53.99       59.49      4.36 o
   2   9   4       47.42       47.97      4.01 o
   3   9   4       50.27       60.26      4.49 o
  -7  10   4       96.99       92.97      5.56 o
  -6  10   4       10.65        8.48      2.98 o
  -5  10   4        6.65        4.44      2.49 o
  -4  10   4       20.13       23.13      3.16 o
  -3  10   4        2.34        3.62      2.17 o
  -2  10   4      118.50      103.21      3.82 o
  -1  10   4      370.50      381.05     10.26 o
   0  10   4      235.67      258.20     10.84 o
   1  10   4        2.32        2.05      2.88 o
   2  10   4       17.20       18.35      5.97 o
  -5  11   4       27.03       19.98      5.68 o
  -4  11   4       35.26       52.67      5.38 o
  -3  11   4      339.76      384.89     11.05 o
  -2  11   4      427.71      517.75     16.14 o
  -1  11   4       66.05       71.42      6.38 o
  -1 -12   5      179.63      213.89     14.12 o
   0 -12   5      149.76      150.66     13.03 o
   1 -12   5      205.20      216.84      8.10 o
   2 -12   5       53.00       49.12      4.71 o
   3 -12   5       74.48       77.99      4.48 o
   4 -12   5       46.93       50.31      3.72 o
   5 -12   5       70.50       84.79     11.32 o
  -2 -11   5       45.96       52.97      5.39 o
  -1 -11   5      190.05      184.01     10.41 o
   0 -11   5        2.12       -0.46      2.38 o
   1 -11   5        9.62       10.33      2.93 o
   2 -11   5       56.33       59.29      3.11 o
   3 -11   5        1.78        1.04      1.92 o
   4 -11   5       74.64       72.21      3.77 o
   5 -11   5       57.37       57.49      5.84 o
   6 -11   5       81.42       93.71      5.11 o
   7 -11   5       44.23       39.08      4.37 o
  -4 -10   5       91.05       94.33      6.19 o
  -3 -10   5      318.72      308.16     10.36 o
  -2 -10   5       45.91       48.87      4.72 o
  -1 -10   5       15.48       18.13      3.50 o
   0 -10   5       20.37       21.73      5.60 o
   1 -10   5        6.26        5.86      1.56 o
   2 -10   5        5.00        6.89      1.70 o
   3 -10   5      327.57      325.88      7.99 o
   4 -10   5      137.20      141.18      4.81 o
   5 -10   5      404.11      382.90      8.11 o
   6 -10   5       23.97       26.95      2.78 o
   7 -10   5        2.25        0.52      2.66 o
   8 -10   5       21.15       24.32      4.95 o
  -5  -9   5       38.94       42.31      4.33 o
  -4  -9   5       57.90       60.44      6.26 o
  -3  -9   5      436.93      455.60     21.91 o
  -2  -9   5      179.76      182.12      7.46 o
  -1  -9   5      444.07      420.18     13.48 o
   0  -9   5       16.91       12.41      2.76 o
   1  -9   5      108.16      112.43      3.61 o
   2  -9   5       38.78       40.53      3.69 o
   3  -9   5      189.82      190.11      5.15 o
   4  -9   5      372.93      357.88      7.92 o
   5  -9   5      136.86      125.74      4.46 o
   6  -9   5       74.56       69.72      4.09 o
   7  -9   5        2.69        2.76      2.25 o
   8  -9   5       94.61      100.94      5.95 o
  -6  -8   5       57.73       67.97      4.86 o
  -5  -8   5       12.84       17.30      3.64 o
  -4  -8   5      152.75      155.83      5.59 o
  -3  -8   5       49.47       46.87      3.47 o
  -2  -8   5       83.94       85.61      5.39 o
  -1  -8   5      116.99      107.18      4.79 o
   0  -8   5      477.28      501.48     10.84 o
   1  -8   5      152.28      154.46      4.93 o
   2  -8   5      485.52      502.01      6.83 o
   3  -8   5      224.90      231.17      7.54 o
   4  -8   5       11.12       10.80      1.96 o
   5  -8   5       45.82       43.96      2.98 o
   6  -8   5       64.41       68.15      3.64 o
   7  -8   5       93.59       81.24      4.44 o
   8  -8   5       41.36       41.14      3.38 o
   9  -8   5      178.72      183.17     11.50 o
  -7  -7   5      137.32      142.11      7.57 o
  -6  -7   5      514.93      568.59     13.87 o
  -5  -7   5       23.51       25.23      2.72 o
  -4  -7   5      110.88      109.04      4.48 o
  -3  -7   5        1.64        0.36      1.68 o
  -2  -7   5      126.70      126.92      4.16 o
  -1  -7   5      358.86      349.34      8.88 o
   0  -7   5      800.37      789.63     11.91 o
   1  -7   5     1086.47     1108.29     12.17 o
   2  -7   5     1013.24     1000.54     12.02 o
   3  -7   5      360.77      386.02      8.51 o
   4  -7   5      188.15      187.64      4.92 o
   5  -7   5       66.13       70.72      3.53 o
   6  -7   5      154.27      157.53      3.49 o
   7  -7   5      114.06      120.73      4.59 o
   8  -7   5      697.43      661.81     25.12 o
   9  -7   5      116.17       99.01      6.62 o
  -7  -6   5        4.78        2.00      2.23 o
  -6  -6   5      162.69      156.43      5.26 o
  -5  -6   5      539.53      541.59     11.08 o
  -4  -6   5      184.76      184.02      5.57 o
  -3  -6   5       53.22       52.44      3.32 o
  -2  -6   5       39.87       41.11      2.60 o
  -1  -6   5       60.19       54.76      2.24 o
   0  -6   5      845.35      842.25     10.52 o
   1  -6   5      957.74      953.09      9.70 o
   2  -6   5      372.38      366.82      4.80 o
   3  -6   5      247.96      244.16      3.90 o
   4  -6   5       59.27       59.95      2.47 o
   5  -6   5        9.50        9.40      1.38 o
   6  -6   5      265.01      261.13      6.58 o
   7  -6   5      750.43      705.44     17.60 o
   8  -6   5       12.55       14.13      3.07 o
   9  -6   5       36.90       43.97      6.41 o
  -8  -5   5       10.68        9.44      3.64 o
  -7  -5   5      241.58      244.22      9.10 o
  -6  -5   5      467.36      474.76     16.39 o
  -5  -5   5      245.72      252.19     18.70 o
  -4  -5   5       40.77       37.94      2.81 o
  -3  -5   5      372.68      354.66      6.20 o
  -2  -5   5      226.51      218.15      4.03 o
  -1  -5   5      264.53      251.74      3.24 o
   0  -5   5      873.28      901.51      8.96 o
   1  -5   5     2723.78     2757.88     22.04 o
   2  -5   5      284.35      280.58      3.90 o
   3  -5   5      282.94      273.20      5.09 o
   4  -5   5        1.11        1.57      1.03 o
   5  -5   5      731.41      755.78      8.71 o
   6  -5   5      246.04      242.20      5.83 o
   7  -5   5      580.08      563.92     14.59 o
   8  -5   5       58.41       61.02      6.26 o
   9  -5   5       35.52       43.10      4.52 o
  -8  -4   5       56.42       52.30      3.99 o
  -7  -4   5      142.24      150.78      5.89 o
  -6  -4   5      159.46      164.84      6.11 o
  -5  -4   5      772.26      705.18     15.57 o
  -4  -4   5      359.02      326.16      7.27 o
  -3  -4   5      161.98      177.21      3.47 o
  -2  -4   5      141.32      141.77      2.68 o
  -1  -4   5      657.43      670.22      7.65 o
   0  -4   5       26.58       15.37      0.78 o
   1  -4   5      488.19      443.50      4.72 o
   2  -4   5      262.14      241.74      3.65 o
   3  -4   5      304.03      317.16      3.88 o
   4  -4   5     1129.29     1145.68     12.09 o
   5  -4   5      143.55      136.07      4.17 o
   6  -4   5        1.84        1.21      1.74 o
   7  -4   5       36.39       35.22      3.69 o
   8  -4   5        6.94        8.26      2.48 o
   9  -4   5       14.35       16.11      3.28 o
  -9  -3   5       28.62       26.21      3.79 o
  -8  -3   5       81.62       85.11      6.77 o
  -7  -3   5       67.52       60.60      3.99 o
  -6  -3   5      520.96      481.76     11.85 o
  -5  -3   5      247.80      285.49      7.49 o
  -4  -3   5       81.63       85.82      3.89 o
  -3  -3   5       79.55       89.49      2.20 o
  -2  -3   5      336.76      322.17      4.54 o
  -1  -3   5       32.56       56.11      1.99 o
   0  -3   5      402.09      401.60      4.19 o
   1  -3   5      100.96      118.70      1.94 o
   2  -3   5        1.91        2.65      0.68 o
   3  -3   5       12.21        9.96      0.88 o
   4  -3   5      141.00      134.02      3.29 o
   5  -3   5      493.51      493.92      7.31 o
   6  -3   5      168.54      158.14      6.26 o
   7  -3   5       41.72       45.85      3.93 o
   8  -3   5       21.13       21.53      3.15 o
   9  -3   5       17.57       20.90      3.28 o
  -9  -2   5       49.30       56.64      5.24 o
  -8  -2   5      441.73      409.87     11.18 o
  -7  -2   5      157.57      158.75      6.08 o
  -6  -2   5        2.32        1.32      1.68 o
  -5  -2   5        3.11        5.21      1.51 o
  -4  -2   5      380.29      377.39      5.25 o
  -3  -2   5      676.32      636.81      9.03 o
  -2  -2   5     4533.59     4714.72     47.09 o
  -1  -2   5     1060.74     1037.48     11.92 o
   0  -2   5      111.67      152.71      3.01 o
   1  -2   5       35.25       25.26      0.97 o
   2  -2   5       25.67       22.86      1.03 o
   3  -2   5        3.08        3.92      0.72 o
   4  -2   5      367.84      371.78      6.75 o
   5  -2   5      506.33      474.79     11.48 o
   6  -2   5      354.26      337.16      9.44 o
   7  -2   5        6.08        7.50      2.98 o
   8  -2   5      315.96      315.99      9.89 o
   9  -2   5       61.97       51.87      4.58 o
  -9  -1   5      196.37      188.32     15.00 o
  -8  -1   5       19.06       26.28      3.20 o
  -7  -1   5        0.99        1.90      2.18 o
  -6  -1   5        9.51        8.88      2.13 o
  -5  -1   5        6.28        7.26      1.48 o
  -4  -1   5        3.62        2.48      1.03 o
  -3  -1   5       42.75       47.73      1.75 o
  -2  -1   5        1.50        3.07      0.53 o
  -1  -1   5     2533.72     2548.22     19.07 o
   0  -1   5      810.23      844.29      7.34 o
   1  -1   5       91.79       87.12      1.80 o
   2  -1   5      323.57      347.99      4.78 o
   3  -1   5       27.31       41.48      1.68 o
   4  -1   5      116.84      109.89      4.51 o
   5  -1   5       24.03       26.52      2.72 o
   6  -1   5       85.13       95.27      4.62 o
   7  -1   5       87.51       94.77      5.10 o
   8  -1   5      124.50      119.96      7.43 o
   9  -1   5      113.11      106.33      5.84 o
 -10   0   5       25.09       33.20      4.66 o
  -9   0   5       44.14       52.20      4.55 o
  -8   0   5      247.05      257.20     14.34 o
  -7   0   5      197.99      187.47      6.84 o
  -6   0   5       71.96       63.99      3.92 o
  -5   0   5        0.90        0.53      1.53 o
  -4   0   5       78.10       84.19      2.39 o
  -3   0   5     1101.60     1097.38      9.87 o
  -2   0   5      347.32      326.61      3.38 o
  -1   0   5     1993.28     1991.30     16.99 o
   0   0   5        1.64        6.56      0.58 o
   1   0   5      503.36      501.67      5.34 o
   2   0   5     1773.43     1927.04     18.87 o
   3   0   5      466.92      456.97     10.68 o
   4   0   5       76.01       67.67      7.79 o
   5   0   5      705.11      691.56     15.20 o
   6   0   5      336.53      317.26      8.99 o
   7   0   5      111.76      115.61      5.20 o
   8   0   5       41.85       53.91      4.28 o
   9   0   5       43.61       41.21      4.08 o
 -10   1   5       29.61       36.55      4.95 o
  -9   1   5       18.42       16.72      4.59 o
  -8   1   5       32.44       38.57      5.17 o
  -7   1   5      308.12      302.44      9.20 o
  -6   1   5        3.25        2.98      1.74 o
  -5   1   5     1123.30     1134.22     17.88 o
  -4   1   5      373.67      369.20      6.24 o
  -3   1   5       32.79       28.94      1.29 o
  -2   1   5        7.17        2.09      0.57 o
  -1   1   5        1.12        2.53      0.55 o
   0   1   5     2134.87     2280.73     19.40 o
   1   1   5      778.63      742.65      7.63 o
   2   1   5     1111.33     1129.47     15.11 o
   3   1   5      418.81      431.67     10.59 o
   4   1   5      402.23      381.92      9.66 o
   5   1   5       28.18       32.28      2.90 o
   6   1   5      202.02      197.41      6.73 o
   7   1   5       92.22       86.94      4.95 o
   8   1   5       44.52       49.56      3.62 o
 -10   2   5       48.01       64.21      6.70 o
  -9   2   5      178.63      195.53      8.01 o
  -8   2   5        5.72        0.99      1.80 o
  -7   2   5      162.54      166.36      7.64 o
  -6   2   5      731.42      705.14     37.57 o
  -5   2   5        1.06        2.00      1.03 o
  -4   2   5      742.87      743.31      7.71 o
  -3   2   5       39.62       55.16      1.68 o
  -2   2   5      620.41      669.09      6.65 o
  -1   2   5      678.24      692.88      6.39 o
   0   2   5     1826.51     1879.01     17.23 o
   1   2   5      107.53       94.99      1.91 o
   2   2   5      872.51      854.49     11.97 o
   3   2   5      489.41      458.87      9.20 o
   4   2   5      425.51      397.98      8.55 o
   5   2   5      203.76      199.85      6.06 o
   6   2   5       14.06       13.73      2.29 o
   7   2   5       63.27       52.91      3.59 o
   8   2   5       83.51       75.41      4.22 o
 -10   3   5       94.18      114.01      8.15 o
  -9   3   5       53.57       61.12      5.21 o
  -8   3   5      780.08      785.70     34.51 o
  -7   3   5      213.84      231.65      8.15 o
  -6   3   5      349.69      338.82      6.79 o
  -5   3   5       92.05       90.05      2.90 o
  -4   3   5      739.99      714.22      8.58 o
  -3   3   5     1142.13     1161.50     10.88 o
  -2   3   5      892.81      912.06      8.75 o
  -1   3   5       13.87       24.12      1.00 o
   0   3   5       89.83      100.40      2.04 o
   1   3   5      509.38      506.76      6.11 o
   2   3   5     1940.58     1882.62     25.12 o
   3   3   5     1296.07     1249.52     17.86 o
   4   3   5       67.53       70.41      3.14 o
   5   3   5       37.20       38.51      2.90 o
   6   3   5       68.28       68.83      3.74 o
   7   3   5       83.72       77.37      4.14 o
   8   3   5        3.23        4.95      2.62 o
 -10   4   5      132.48      154.49      9.90 o
  -9   4   5      243.42      267.24     12.45 o
  -8   4   5       29.39       30.12      3.71 o
  -7   4   5       70.32       78.42      7.28 o
  -6   4   5       71.61       66.98      2.62 o
  -5   4   5      184.75      172.80      3.54 o
  -4   4   5      747.75      726.21      8.85 o
  -3   4   5      469.55      474.14      5.41 o
  -2   4   5      192.51      206.82      3.02 o
  -1   4   5       60.96       60.12      1.62 o
   0   4   5      146.67      130.10      3.33 o
   1   4   5       17.34       19.73      1.32 o
   2   4   5      736.81      693.42     12.82 o
   3   4   5      572.31      550.22     11.13 o
   4   4   5      311.18      289.89      6.55 o
   5   4   5      464.36      423.71      8.58 o
   6   4   5        3.56        4.49      1.71 o
   7   4   5        1.88        1.84      1.76 o
  -9   5   5      249.79      268.77     10.20 o
  -8   5   5        4.31        3.68      2.34 o
  -7   5   5        4.48        5.69      1.76 o
  -6   5   5      113.20      110.14      3.89 o
  -5   5   5      255.40      268.59      5.84 o
  -4   5   5      705.08      713.37      9.95 o
  -3   5   5     1795.28     1779.07     19.32 o
  -2   5   5      479.08      495.99      6.52 o
  -1   5   5      863.68      876.96     11.20 o
   0   5   5      889.15      857.53     12.38 o
   1   5   5      254.45      254.09      6.64 o
   2   5   5      111.72      118.12      4.47 o
   3   5   5      298.84      275.26      7.24 o
   4   5   5      187.21      185.64      5.88 o
   5   5   5        1.19        3.28      1.75 o
   6   5   5      105.70      114.49      6.44 o
  -9   6   5        4.34        4.39      2.90 o
  -8   6   5      103.39       98.47      3.67 o
  -7   6   5       27.37       28.04      2.84 o
  -6   6   5       28.24       36.27      2.72 o
  -5   6   5      197.53      194.03      5.11 o
  -4   6   5       18.05       16.02      2.38 o
  -3   6   5      639.69      650.04      9.29 o
  -2   6   5       27.28       29.98      1.99 o
  -1   6   5       11.57       13.24      1.47 o
   0   6   5      572.09      550.53      9.92 o
   1   6   5       98.47      108.78      5.49 o
   2   6   5      160.59      155.92      5.34 o
   3   6   5       63.28       58.26      3.81 o
   4   6   5        2.80        2.50      1.78 o
   5   6   5        3.32        8.35      2.21 o
   6   6   5       51.12       61.27      7.35 o
  -9   7   5       16.95       22.13      5.39 o
  -8   7   5        4.95        6.12      3.35 o
  -7   7   5       54.82       48.20      6.12 o
  -6   7   5      186.03      179.28      6.02 o
  -5   7   5      550.02      556.08     11.55 o
  -4   7   5       67.19       75.69      4.64 o
  -3   7   5      294.32      270.89      5.41 o
  -2   7   5       65.63       74.20      5.12 o
  -1   7   5       19.32       26.55      2.08 o
   0   7   5      541.45      502.56     10.89 o
   1   7   5      323.51      286.25      7.80 o
   2   7   5      167.97      154.63      5.67 o
   3   7   5        4.58        6.51      2.15 o
   4   7   5      155.49      162.32      6.08 o
   5   7   5       17.74       16.46      3.28 o
  -8   8   5       70.80       53.87      5.97 o
  -7   8   5      260.45      265.08      7.75 o
  -6   8   5      299.84      304.21      8.34 o
  -5   8   5      105.91      104.16      5.07 o
  -4   8   5        6.70       10.37      2.40 o
  -3   8   5       10.03       12.79      2.33 o
  -2   8   5      120.78      114.04      3.91 o
  -1   8   5      141.71      142.29      5.63 o
   0   8   5      335.30      348.99      9.58 o
   1   8   5      398.23      405.40     10.56 o
   2   8   5      463.49      470.17     11.20 o
   3   8   5        9.19       11.64      3.47 o
   4   8   5        3.46        4.57      2.75 o
  -7   9   5       55.83       52.74      7.42 o
  -6   9   5       36.50       37.00      3.78 o
  -5   9   5        1.62        2.00      2.15 o
  -4   9   5        4.21        0.07      2.08 o
  -3   9   5       15.88        9.48      2.25 o
  -2   9   5       99.67      110.91      4.07 o
  -1   9   5      175.07      178.77      6.70 o
   0   9   5      392.66      447.10     11.11 o
   1   9   5       88.86       85.39      5.29 o
   2   9   5        7.68        6.58      2.48 o
  -6  10   5       30.76       36.32      4.04 o
  -5  10   5      338.55      347.25     15.20 o
  -4  10   5      162.29      169.61      6.42 o
  -3  10   5        6.09        4.16      2.62 o
  -2  10   5      250.86      257.72      7.55 o
  -1  10   5      356.32      362.43     14.49 o
   0  10   5       13.00        6.76      2.74 o
   0 -12   6       91.71      108.20      7.66 o
   1 -12   6      122.86      128.13      7.40 o
   2 -12   6        7.50        1.99      4.37 o
   3 -12   6        0.68        2.79      1.94 o
   4 -12   6       15.82       13.77      3.11 o
   5 -12   6      127.98      133.77      5.27 o
  -2 -11   6       33.03       30.50      4.56 o
  -1 -11   6      252.70      255.97     13.40 o
   0 -11   6       76.25       79.77      9.68 o
   1 -11   6      186.85      188.39      9.09 o
   2 -11   6        2.56        0.78      1.60 o
   3 -11   6       63.77       68.37      6.71 o
   4 -11   6      783.71      777.91     13.19 o
   5 -11   6       69.66       71.66      4.12 o
   6 -11   6      132.46      135.69      5.17 o
  -4 -10   6       20.91       17.47      5.53 o
  -3 -10   6      201.01      216.83     11.58 o
  -2 -10   6      135.67      147.83      7.17 o
  -1 -10   6        0.71        1.28      2.46 o
   0 -10   6      104.57      109.83      6.72 o
   1 -10   6      314.58      311.33      8.13 o
   2 -10   6     1566.99     1532.49     21.64 o
   3 -10   6      340.87      336.94      8.28 o
   4 -10   6      373.76      384.00      8.12 o
   5 -10   6       73.30       74.55      3.97 o
   6 -10   6        0.69        3.20      1.93 o
   7 -10   6        5.08        3.38      2.02 o
  -5  -9   6       80.55       90.51      5.88 o
  -4  -9   6      431.29      464.26     14.27 o
  -3  -9   6       71.72       76.26      6.77 o
  -2  -9   6      224.97      227.88      8.56 o
  -1  -9   6        4.21        2.48      2.57 o
   0  -9   6      696.49      677.11     13.72 o
   1  -9   6      177.62      175.07      6.69 o
   2  -9   6       29.58       31.69      2.31 o
   3  -9   6      371.88      361.31      7.48 o
   4  -9   6      348.94      349.77      7.52 o
   5  -9   6      722.75      705.82     12.40 o
   6  -9   6      104.84      100.00      4.29 o
   7  -9   6       12.99       16.15      3.26 o
   8  -9   6       75.59       97.07      5.68 o
  -6  -8   6       20.43       32.76      5.10 o
  -5  -8   6       24.01       26.24      3.11 o
  -4  -8   6      123.02      114.26      6.20 o
  -3  -8   6      214.93      207.57      6.52 o
  -2  -8   6      274.65      268.81      8.91 o
  -1  -8   6      363.78      346.42     10.39 o
   0  -8   6        0.79        1.21      1.03 o
   1  -8   6       55.54       56.17      3.16 o
   2  -8   6      177.69      181.97      6.00 o
   3  -8   6      743.45      743.83     11.90 o
   4  -8   6       62.07       62.46      3.26 o
   5  -8   6       10.09       13.30      2.17 o
   6  -8   6       20.64       18.46      2.01 o
   7  -8   6       88.70       95.39      5.71 o
   8  -8   6       41.79       34.02      2.86 o
  -6  -7   6      170.60      166.19      5.88 o
  -5  -7   6       61.11       67.04      4.21 o
  -4  -7   6      241.63      237.76      6.84 o
  -3  -7   6      226.16      222.51      6.49 o
  -2  -7   6       55.28       52.08      3.57 o
  -1  -7   6      249.73      238.88      6.65 o
   0  -7   6      112.68      111.66      3.14 o
   1  -7   6      465.88      465.65      8.18 o
   2  -7   6      171.61      173.88      4.20 o
   3  -7   6      191.79      191.30      5.04 o
   4  -7   6       10.82        9.96      1.92 o
   5  -7   6      268.61      274.75      5.24 o
   6  -7   6      170.03      178.23      3.90 o
   7  -7   6      756.55      727.97     22.19 o
   8  -7   6       27.33       37.43      4.75 o
   9  -7   6        9.08        6.12      3.79 o
  -7  -6   6        2.89        5.72      3.86 o
  -6  -6   6      176.64      182.63     10.68 o
  -5  -6   6      350.79      347.04      9.11 o
  -4  -6   6      312.92      327.08      8.09 o
  -3  -6   6      557.15      544.46     11.14 o
  -2  -6   6       27.71       27.96      2.71 o
  -1  -6   6      128.04      132.44      3.36 o
   0  -6   6      578.99      580.90      7.29 o
   1  -6   6      369.53      362.51      5.35 o
   2  -6   6      171.33      198.95      3.44 o
   3  -6   6       44.30       42.29      1.94 o
   4  -6   6      133.26      129.14      3.87 o
   5  -6   6      116.60      118.39      4.12 o
   6  -6   6      470.94      452.70     11.12 o
   7  -6   6       37.69       30.67      3.69 o
   8  -6   6      300.85      298.22     13.61 o
   9  -6   6       34.37       35.82      4.59 o
  -8  -5   6        1.00        5.24      2.77 o
  -7  -5   6       39.55       38.59      3.75 o
  -6  -5   6       97.73       96.64      5.31 o
  -5  -5   6       57.22       57.97      3.59 o
  -4  -5   6       46.00       43.16      3.10 o
  -3  -5   6        1.69        0.19      1.53 o
  -2  -5   6      101.58       97.44      4.12 o
  -1  -5   6      144.23      143.44      3.67 o
   0  -5   6       42.54       34.59      2.22 o
   1  -5   6      145.98      142.39      2.41 o
   2  -5   6      971.64     1029.94     10.51 o
   3  -5   6        1.01        1.73      0.88 o
   4  -5   6       16.58       24.12      1.71 o
   5  -5   6      808.48      824.17      9.41 o
   6  -5   6       59.08       56.33      2.71 o
   7  -5   6      447.77      437.84     12.60 o
   8  -5   6      107.63      113.76      6.99 o
   9  -5   6       70.71       76.13      6.12 o
  -8  -4   6      136.11      141.75      6.22 o
  -7  -4   6       63.14       68.96      4.55 o
  -6  -4   6      243.67      216.28      7.54 o
  -5  -4   6       37.49       44.79      4.66 o
  -4  -4   6        1.40        1.88      1.55 o
  -3  -4   6      240.22      230.58      6.12 o
  -2  -4   6       25.84       26.83      2.48 o
  -1  -4   6        2.03        1.30      1.03 o
   0  -4   6      872.60      890.99      8.29 o
   1  -4   6      852.36      854.03      8.16 o
   2  -4   6      539.41      548.90      6.74 o
   3  -4   6       98.09       94.52      2.58 o
   4  -4   6      604.78      611.23      7.33 o
   5  -4   6      266.56      267.65      6.15 o
   6  -4   6        0.81       -1.29      2.69 o
   7  -4   6       29.22       30.38      3.60 o
   8  -4   6       28.01       23.39      3.42 o
   9  -4   6      163.81      170.13      9.83 o
  -8  -3   6       17.85       19.27      3.86 o
  -7  -3   6       24.52       21.64      3.06 o
  -6  -3   6       19.94       14.69      2.58 o
  -5  -3   6      427.50      419.76      9.19 o
  -4  -3   6       15.18       14.12      2.48 o
  -3  -3   6       17.56       18.74      1.62 o
  -2  -3   6        5.57        8.29      0.90 o
  -1  -3   6       29.63       33.95      1.09 o
   0  -3   6       78.61       74.37      1.60 o
   1  -3   6       88.60       82.69      1.67 o
   2  -3   6      537.02      541.16      6.07 o
   3  -3   6      494.09      498.99      6.71 o
   4  -3   6       75.58       78.69      2.67 o
   5  -3   6      208.01      202.92      6.16 o
   6  -3   6        6.13        4.82      1.96 o
   7  -3   6       88.52       92.16      7.21 o
   8  -3   6      164.68      149.37      6.85 o
   9  -3   6       58.86       48.33      4.62 o
  -9  -2   6       48.48       50.09      5.39 o
  -8  -2   6        7.86       11.85      2.62 o
  -7  -2   6      133.31      133.56      5.90 o
  -6  -2   6       57.60       49.71      5.24 o
  -5  -2   6       67.30       64.92      3.30 o
  -4  -2   6      115.54      102.17      3.85 o
  -3  -2   6      135.17      132.62      5.70 o
  -2  -2   6     1896.28     1924.70     21.24 o
  -1  -2   6      482.88      485.04      4.44 o
   0  -2   6       40.12       29.26      1.11 o
   1  -2   6      722.80      710.22      6.86 o
   2  -2   6       51.26       33.55      1.40 o
   3  -2   6      683.70      692.57      9.94 o
   4  -2   6      660.11      660.23     11.08 o
   5  -2   6      469.37      454.90     24.10 o
   6  -2   6      371.80      376.52     10.63 o
   7  -2   6      620.17      598.40     15.03 o
   8  -2   6       42.22       42.91      4.16 o
   9  -2   6       23.94       24.76      6.33 o
  -9  -1   6       40.25       38.15      4.80 o
  -8  -1   6      108.39      103.59      7.13 o
  -7  -1   6       45.87       40.54      3.77 o
  -6  -1   6      390.55      397.07     10.85 o
  -5  -1   6      250.04      239.86      7.66 o
  -4  -1   6      479.47      474.41      8.80 o
  -3  -1   6      197.48      175.60      2.74 o
  -2  -1   6      100.96       83.70      1.57 o
  -1  -1   6      444.33      457.82      4.29 o
   0  -1   6      885.35      839.49      7.84 o
   1  -1   6      672.08      697.13      6.70 o
   2  -1   6     1119.43     1141.96     12.11 o
   3  -1   6       10.07        7.51      1.08 o
   4  -1   6      427.76      399.06     10.20 o
   5  -1   6      865.07      835.99     19.07 o
   6  -1   6      232.86      233.80      7.80 o
   7  -1   6        0.93        3.62      1.87 o
   8  -1   6      132.00      126.74      8.45 o
   9  -1   6        8.10        4.80      2.77 o
  -9   0   6        0.83        2.33      2.48 o
  -8   0   6      274.21      277.77      9.39 o
  -7   0   6      188.08      176.49      6.99 o
  -6   0   6      347.50      330.48      9.76 o
  -5   0   6      426.29      418.51     30.87 o
  -4   0   6      537.51      516.63      5.66 o
  -3   0   6      102.88       98.20      2.31 o
  -2   0   6      609.25      600.49      6.53 o
  -1   0   6      423.34      399.54      4.13 o
   0   0   6     1036.60     1081.82      9.92 o
   1   0   6      129.90      137.23      2.17 o
   2   0   6      105.56       97.77      2.86 o
   3   0   6       90.18       90.99      2.13 o
   4   0   6      146.20      154.55      5.74 o
   5   0   6      208.18      202.76      7.35 o
   6   0   6      545.80      485.86     12.48 o
   7   0   6      185.30      193.76      7.26 o
   8   0   6       39.38       38.22      3.88 o
  -9   1   6       63.11       63.15      5.28 o
  -8   1   6      115.72      121.16      6.05 o
  -7   1   6      351.23      349.53     16.09 o
  -6   1   6     1288.11     1262.63     26.27 o
  -5   1   6      265.57      256.40      6.08 o
  -4   1   6      134.66      131.56      2.71 o
  -3   1   6      791.04      744.00      7.24 o
  -2   1   6     1060.54     1054.71      9.87 o
  -1   1   6     2394.27     2506.04     22.76 o
   0   1   6      262.52      259.05      3.75 o
   1   1   6      483.26      468.60      5.47 o
   2   1   6       44.35       43.35      1.76 o
   3   1   6       65.65       62.35      3.19 o
   4   1   6      113.02      103.81      3.94 o
   5   1   6      219.49      217.44      6.19 o
   6   1   6      247.86      229.68     12.31 o
   7   1   6       69.85       65.97      4.11 o
   8   1   6       73.51       77.21      4.39 o
  -9   2   6      254.90      255.85      9.52 o
  -8   2   6      251.36      248.85      9.06 o
  -7   2   6      284.45      276.80      9.30 o
  -6   2   6      314.96      312.17     12.38 o
  -5   2   6       45.31       42.38      2.25 o
  -4   2   6       74.11       80.48      2.32 o
  -3   2   6      348.46      348.23      4.53 o
  -2   2   6       45.94       44.85      1.47 o
  -1   2   6     1377.07     1408.08     13.61 o
   0   2   6      418.87      436.89      5.11 o
   1   2   6       30.02       32.12      1.64 o
   2   2   6        6.49        7.31      1.02 o
   3   2   6       26.00       27.12      2.55 o
   4   2   6       59.90       54.82      3.23 o
   5   2   6      139.20      141.60      4.95 o
   6   2   6        0.97        0.27      1.38 o
   7   2   6      140.35      129.75      8.96 o
   8   2   6        2.12        5.53      2.77 o
  -9   3   6      367.31      379.73     12.24 o
  -8   3   6       42.04       43.90      8.74 o
  -7   3   6       82.47       90.19      5.44 o
  -6   3   6       22.15       21.34      2.09 o
  -5   3   6        4.09        3.68      1.19 o
  -4   3   6       32.26       31.94      1.77 o
  -3   3   6      906.09      952.31      9.97 o
  -2   3   6      668.96      675.30      7.02 o
  -1   3   6      202.56      201.81      3.23 o
   0   3   6       20.60       17.17      1.14 o
   1   3   6       27.03       25.79      1.70 o
   2   3   6        8.66        5.54      2.44 o
   3   3   6     1517.63     1482.32     24.20 o
   4   3   6      227.29      222.82      6.32 o
   5   3   6       56.91       53.14      3.56 o
   6   3   6       10.66        7.31      1.85 o
   7   3   6       32.01       35.45      3.28 o
  -9   4   6      118.17      132.08      7.51 o
  -8   4   6       34.54       44.41      7.50 o
  -7   4   6       47.57       48.86      4.17 o
  -6   4   6        0.81        1.72      1.58 o
  -5   4   6        8.72        9.02      1.56 o
  -4   4   6      295.68      318.08      5.69 o
  -3   4   6      373.23      368.16      5.45 o
  -2   4   6      116.05      106.80      2.87 o
  -1   4   6        0.95       -0.14      0.79 o
   0   4   6       59.73       61.80      2.60 o
   1   4   6       13.76       13.39      1.39 o
   2   4   6      482.34      470.58     14.92 o
   3   4   6      162.09      158.26      7.94 o
   4   4   6      540.98      508.89     11.11 o
   5   4   6        0.77        1.93      1.54 o
   6   4   6       74.23       72.48      4.83 o
  -9   5   6      136.94      136.44      7.52 o
  -8   5   6       15.27       17.70      4.22 o
  -7   5   6       33.27       30.54      2.76 o
  -6   5   6        1.15        1.07      1.76 o
  -5   5   6       44.91       48.13      2.64 o
  -4   5   6      770.84      739.13     13.39 o
  -3   5   6      170.54      193.82      5.48 o
  -2   5   6       53.20       50.84      2.73 o
  -1   5   6      192.31      183.88      3.56 o
   0   5   6      346.46      353.84      6.56 o
   1   5   6      130.02      134.30      5.67 o
   2   5   6      279.78      277.43      7.44 o
   3   5   6      274.95      258.64      7.27 o
   4   5   6      317.26      323.71      8.57 o
   5   5   6        8.82        7.55      2.38 o
   6   5   6       34.18       40.04      5.24 o
  -9   6   6       12.94       14.25      3.93 o
  -8   6   6       37.29       39.53      2.86 o
  -7   6   6      152.74      159.49      6.49 o
  -6   6   6     1076.42     1042.53     29.70 o
  -5   6   6      126.94      136.63      5.27 o
  -4   6   6        6.56        7.90      2.70 o
  -3   6   6       44.80       45.78      3.24 o
  -2   6   6       54.84       47.92      2.79 o
  -1   6   6      240.81      222.23      5.16 o
   0   6   6      204.47      193.51      4.43 o
   1   6   6      489.39      467.52     11.57 o
   2   6   6      518.05      488.86     10.97 o
   3   6   6      241.69      248.15      7.40 o
   4   6   6       81.10       79.98      4.56 o
   5   6   6       12.06       15.22      2.69 o
  -8   7   6       85.66       84.16      6.41 o
  -7   7   6      100.12       97.26      7.86 o
  -6   7   6       12.24       10.67      2.96 o
  -5   7   6      560.30      554.22     11.82 o
  -4   7   6      110.04      109.44      4.87 o
  -3   7   6       35.73       34.48      3.05 o
  -2   7   6        5.01        6.02      1.47 o
  -1   7   6       10.66       15.28      1.85 o
   0   7   6      296.10      295.48      8.13 o
   1   7   6      393.46      361.98      9.22 o
   2   7   6       34.75       35.07      3.38 o
   3   7   6        5.40        5.69      2.13 o
   4   7   6       38.63       39.80      3.69 o
  -7   8   6      134.72      132.54      6.69 o
  -6   8   6      455.57      461.07     12.61 o
  -5   8   6      279.65      297.08     18.21 o
  -4   8   6      146.91      157.15      5.85 o
  -3   8   6      226.06      248.13      7.06 o
  -2   8   6      383.22      396.82      7.98 o
  -1   8   6      283.76      293.54      6.25 o
   0   8   6      232.22      249.72      7.73 o
   1   8   6      275.73      264.45      8.12 o
   2   8   6       23.89       24.96      3.25 o
   3   8   6       34.19       25.84      7.13 o
  -6   9   6       11.63        5.22      2.87 o
  -5   9   6       68.14       76.45      5.05 o
  -4   9   6      146.26      150.63      5.97 o
  -3   9   6       38.99       45.13      4.25 o
  -2   9   6      324.69      344.51      8.33 o
  -1   9   6      202.31      209.92     12.28 o
   0   9   6       14.88       12.40      3.05 o
   1   9   6       17.68       17.54      3.17 o
  -4  10   6      169.12      181.41      7.55 o
  -3  10   6       43.50       43.24     10.41 o
  -2  10   6       11.85       12.93      6.63 o
  -1  10   6        2.36       -4.22      4.22 o
   1 -12   7       51.41       61.21      6.07 o
   2 -12   7        2.90        7.72      5.39 o
   3 -12   7        2.15        0.47      5.07 o
   4 -12   7      246.88      242.23      6.75 o
  -2 -11   7      155.43      161.91     12.09 o
  -1 -11   7       86.59       83.21      6.53 o
   0 -11   7      101.17      104.59      7.24 o
   1 -11   7      169.60      183.73      8.47 o
   2 -11   7      226.93      218.70     10.56 o
   3 -11   7      315.80      305.88      8.33 o
   4 -11   7       32.47       32.07      3.38 o
   5 -11   7      122.08      123.07      4.99 o
   6 -11   7       43.15       43.13      3.54 o
  -3 -10   7      237.74      219.38      8.97 o
  -2 -10   7       98.14       94.25      6.55 o
  -1 -10   7      365.67      366.79     11.86 o
   0 -10   7       33.24       34.64      5.82 o
   1 -10   7      105.90      104.13      5.80 o
   2 -10   7       39.68       39.38      3.55 o
   3 -10   7       87.32       95.42      4.62 o
   4 -10   7      116.10      112.94      4.57 o
   5 -10   7       82.53       82.61      4.29 o
   6 -10   7        2.04        0.46      3.21 o
   7 -10   7       13.29       13.88      2.78 o
  -4  -9   7        0.56        1.92      2.18 o
  -3  -9   7      182.87      180.16      7.77 o
  -2  -9   7      117.66      117.99      6.46 o
  -1  -9   7      280.79      272.56      9.62 o
   0  -9   7      337.35      341.50     17.18 o
   1  -9   7       22.19       26.19      2.30 o
   2  -9   7       41.37       45.08      2.71 o
   3  -9   7        8.19        8.24      1.92 o
   4  -9   7        4.20        5.21      1.89 o
   5  -9   7      132.51      129.85      4.67 o
   6  -9   7       38.83       36.81      2.71 o
   7  -9   7        6.01        3.54      5.61 o
  -5  -8   7        0.84        2.06      2.16 o
  -4  -8   7      133.14      141.47      5.70 o
  -3  -8   7       28.66       25.57      3.31 o
  -2  -8   7      215.02      216.00      8.17 o
  -1  -8   7      203.68      211.60      8.17 o
   0  -8   7      135.43      133.51      4.06 o
   1  -8   7       24.59       24.16      2.21 o
   2  -8   7      140.49      134.06      3.87 o
   3  -8   7      226.38      227.81      5.76 o
   4  -8   7       74.37       77.16      5.49 o
   5  -8   7       29.47       31.13      2.98 o
   6  -8   7      113.32      117.28      3.74 o
   7  -8   7       42.47       37.70      3.81 o
   8  -8   7       21.71       16.61      6.41 o
  -6  -7   7      224.86      220.43     16.64 o
  -5  -7   7        9.53        6.28      2.20 o
  -4  -7   7        0.71        2.50      2.57 o
  -3  -7   7        5.26        4.56      2.01 o
  -2  -7   7        8.37        9.27      2.30 o
  -1  -7   7        1.27        1.68      2.48 o
   0  -7   7       18.46       22.72      1.85 o
   1  -7   7       19.01       16.24      1.43 o
   2  -7   7      110.68      113.77      3.60 o
   3  -7   7       31.38       35.19      2.77 o
   4  -7   7      252.10      265.87      6.94 o
   5  -7   7       58.21       63.19      3.13 o
   6  -7   7      181.39      190.57      4.44 o
   7  -7   7       17.62       11.77      2.20 o
   8  -7   7        0.63        2.19      2.62 o
  -7  -6   7        3.07        1.16      3.06 o
  -6  -6   7       57.01       49.86      4.50 o
  -5  -6   7       59.18       62.77      3.98 o
  -4  -6   7      358.79      355.20      8.72 o
  -3  -6   7      194.11      191.28      5.99 o
  -2  -6   7        5.35        3.44      1.89 o
  -1  -6   7       96.11       90.91      2.67 o
   0  -6   7      340.35      346.24      5.21 o
   1  -6   7       38.20       36.45      1.73 o
   2  -6   7       87.49       86.03      4.08 o
   3  -6   7      445.14      450.70      8.08 o
   4  -6   7      200.13      204.22      4.34 o
   5  -6   7      399.63      400.10      6.36 o
   6  -6   7      246.66      244.48     12.43 o
   7  -6   7      173.81      178.34      7.10 o
   8  -6   7      125.18      131.23      7.43 o
  -7  -5   7       90.57       94.50      5.97 o
  -6  -5   7       45.81       35.40      3.77 o
  -5  -5   7      150.67      137.91      5.12 o
  -4  -5   7        6.44        2.80      1.82 o
  -3  -5   7      196.03      187.14      8.07 o
  -2  -5   7      155.97      131.37      6.08 o
  -1  -5   7       40.51       38.55      1.92 o
   0  -5   7        1.03        2.76      0.91 o
   1  -5   7      460.28      479.25      6.28 o
   2  -5   7      157.84      151.45      3.59 o
   3  -5   7      576.67      557.52      7.92 o
   4  -5   7      218.99      206.62      4.15 o
   5  -5   7       57.20       58.64      5.45 o
   6  -5   7       37.69       41.08      2.73 o
   7  -5   7      231.15      236.10     14.78 o
   8  -5   7      117.90      124.97      9.54 o
   9  -5   7      202.88      193.07     11.21 o
  -8  -4   7       11.90        9.76      3.35 o
  -7  -4   7        7.59        2.38      2.26 o
  -6  -4   7       22.46       25.90      4.44 o
  -5  -4   7       29.49       38.46      3.71 o
  -4  -4   7      419.91      391.93      9.14 o
  -3  -4   7      710.24      678.93     13.18 o
  -2  -4   7      221.93      204.45      3.77 o
  -1  -4   7       84.33       94.11      2.75 o
   0  -4   7      177.97      189.10      3.34 o
   1  -4   7      251.36      246.47      3.38 o
   2  -4   7      684.23      670.33      6.96 o
   3  -4   7      337.23      332.96      5.42 o
   4  -4   7      406.32      409.95      6.07 o
   5  -4   7      369.32      372.02      7.83 o
   6  -4   7       92.32       93.47      5.49 o
   7  -4   7      155.09      149.85      6.85 o
   8  -4   7       37.95       26.90      3.81 o
   9  -4   7      295.17      308.54     14.41 o
  -8  -3   7       25.27       32.03      4.66 o
  -7  -3   7       81.11       73.62      6.48 o
  -6  -3   7       77.83       72.26      4.74 o
  -5  -3   7      642.81      604.94     11.87 o
  -4  -3   7     1186.80     1138.27     23.74 o
  -3  -3   7      912.70      892.39     16.67 o
  -2  -3   7      461.86      442.23      6.01 o
  -1  -3   7        5.74        4.70      0.77 o
   0  -3   7      543.55      511.02      5.10 o
   1  -3   7      252.07      255.22      3.20 o
   2  -3   7      434.97      412.52      5.11 o
   3  -3   7      352.88      353.62      5.40 o
   4  -3   7      589.42      604.41      9.39 o
   5  -3   7       91.98       94.61      4.85 o
   6  -3   7        4.46        4.38      2.15 o
   7  -3   7      324.47      332.31     10.56 o
   8  -3   7      236.14      257.19      9.41 o
   9  -3   7        4.16        3.93      3.06 o
  -8  -2   7        5.67        3.36      2.33 o
  -7  -2   7       79.61       79.16      5.82 o
  -6  -2   7      129.31      128.38      5.88 o
  -5  -2   7      100.71       97.67      5.07 o
  -4  -2   7        9.70        9.98      1.88 o
  -3  -2   7       69.08       68.39      2.22 o
  -2  -2   7     2190.27     2204.38     25.76 o
  -1  -2   7       94.18      106.09      1.69 o
   0  -2   7      237.64      229.60      3.29 o
   1  -2   7      344.33      327.08      4.46 o
   2  -2   7      295.11      289.37      4.66 o
   3  -2   7      206.90      208.39      4.49 o
   4  -2   7       35.74       37.12      3.74 o
   5  -2   7       13.79       14.76      2.55 o
   6  -2   7       90.48       95.82      5.36 o
   7  -2   7       93.76      100.58      5.71 o
   8  -2   7       84.31       81.90      5.44 o
  -9  -1   7      196.78      185.36      9.76 o
  -8  -1   7      190.46      179.50      7.51 o
  -7  -1   7      127.97      130.42      6.15 o
  -6  -1   7      299.17      292.07     19.29 o
  -5  -1   7      204.27      200.47      7.28 o
  -4  -1   7      982.45      982.96     14.04 o
  -3  -1   7        3.11        4.14      1.44 o
  -2  -1   7      154.88      158.46      2.53 o
  -1  -1   7     1057.83     1057.74      8.80 o
   0  -1   7      803.51      808.92      7.40 o
   1  -1   7     3968.05     4114.40     35.21 o
   2  -1   7      100.62       98.72      2.93 o
   3  -1   7        1.53        1.48      1.02 o
   4  -1   7       20.32       17.82      2.51 o
   5  -1   7      267.28      235.55      7.87 o
   6  -1   7       18.42       23.50      3.07 o
   7  -1   7       41.37       50.06      4.51 o
   8  -1   7       50.32       58.82      4.97 o
  -9   0   7        3.56        6.70      3.06 o
  -8   0   7      323.76      314.54     10.43 o
  -7   0   7      461.96      470.74     13.08 o
  -6   0   7      659.15      612.41     15.19 o
  -5   0   7      439.32      439.67     14.27 o
  -4   0   7     1266.00     1216.41     13.08 o
  -3   0   7       32.80       32.26      1.37 o
  -2   0   7       23.89       26.09      1.11 o
  -1   0   7     1010.51     1070.64      9.43 o
   0   0   7      228.93      221.89      3.77 o
   1   0   7      102.25       90.20      2.16 o
   2   0   7       10.58       10.82      1.19 o
   3   0   7        2.54        3.28      1.11 o
   4   0   7        2.68        5.21      1.89 o
   5   0   7       41.53       35.93      4.22 o
   6   0   7      174.89      152.44      6.47 o
   7   0   7       63.07       62.37      4.86 o
   8   0   7       81.07       87.41      5.53 o
  -9   1   7       17.23       16.74      4.08 o
  -8   1   7       71.44       75.11     11.94 o
  -7   1   7      528.99      527.04     25.63 o
  -6   1   7        4.60        5.79      2.27 o
  -5   1   7       71.10       69.97      3.01 o
  -4   1   7       99.24      102.56      2.69 o
  -3   1   7       27.62       28.21      1.59 o
  -2   1   7      311.95      324.46      4.07 o
  -1   1   7      393.96      411.41      5.07 o
   0   1   7       78.85       78.29      1.90 o
   1   1   7       54.34       50.67      2.09 o
   2   1   7      149.19      150.41      3.68 o
   3   1   7       16.18       14.67      1.95 o
   4   1   7       70.88       61.83      3.68 o
   5   1   7      277.48      266.95      7.26 o
   6   1   7      632.33      588.43     12.84 o
   7   1   7       57.96       46.34      3.66 o
  -9   2   7       49.08       50.53      6.26 o
  -8   2   7      125.87      131.78      6.79 o
  -7   2   7       28.51       32.09      5.90 o
  -6   2   7       26.05       27.74      6.41 o
  -5   2   7       35.99       36.81      2.25 o
  -4   2   7      242.89      244.94      4.65 o
  -3   2   7       79.13       84.00      3.27 o
  -2   2   7       20.19       22.71      1.23 o
  -1   2   7      149.48      147.06      3.09 o
   0   2   7      409.18      411.24      6.00 o
   1   2   7        6.93        7.13      1.12 o
   2   2   7       64.89       67.61      2.45 o
   3   2   7       37.96       36.62      2.88 o
   4   2   7      970.30      937.90     17.05 o
   5   2   7      147.44      146.09      5.34 o
   6   2   7      139.63      137.12      5.37 o
   7   2   7        1.64        3.77      1.99 o
  -9   3   7       46.02       55.91      6.70 o
  -8   3   7        3.71        8.68      2.76 o
  -7   3   7        8.03       10.92      2.69 o
  -6   3   7       27.36       27.76      2.53 o
  -5   3   7       39.46       43.97      3.07 o
  -4   3   7      187.70      187.91      4.68 o
  -3   3   7      488.47      466.85      7.21 o
  -2   3   7      912.99      865.97     14.27 o
  -1   3   7        3.77        6.08      1.23 o
   0   3   7        1.13        1.26      0.94 o
   1   3   7      830.22      818.17     13.63 o
   2   3   7     1107.43     1070.46     22.45 o
   3   3   7     1558.61     1536.54     25.43 o
   4   3   7      165.78      152.17      5.42 o
   5   3   7      208.18      206.68      6.58 o
   6   3   7        0.73        1.68      1.71 o
  -9   4   7        1.85        3.64      3.35 o
  -8   4   7        6.13       10.80      4.44 o
  -7   4   7      120.01      124.07      5.73 o
  -6   4   7       36.02       36.45      4.72 o
  -5   4   7      222.19      240.29      5.62 o
  -4   4   7     1503.49     1449.09     19.81 o
  -3   4   7      476.33      493.21      9.76 o
  -2   4   7      341.20      351.44      6.71 o
  -1   4   7       17.88       14.35      1.53 o
   0   4   7      178.18      179.02      5.32 o
   1   4   7     1195.93     1149.29     18.11 o
   2   4   7        2.88        2.79      1.84 o
   3   4   7      508.01      496.55     13.21 o
   4   4   7      109.81      110.66      5.73 o
   5   4   7      306.81      300.43      8.48 o
   6   4   7      129.89      137.60      8.15 o
  -8   5   7       43.36       50.50      7.21 o
  -7   5   7        0.88       -0.94      1.82 o
  -6   5   7       38.70       35.74      3.81 o
  -5   5   7        2.12        5.56      2.41 o
  -4   5   7       62.25       75.34      7.09 o
  -3   5   7      512.40      503.36     14.21 o
  -2   5   7      186.38      196.15      4.90 o
  -1   5   7      902.24      867.98     12.97 o
   0   5   7       93.78       97.43      4.02 o
   1   5   7       69.62       74.35     11.36 o
   2   5   7       14.36       16.22      2.83 o
   3   5   7      118.12      109.43      8.95 o
   4   5   7       37.34       38.49      4.12 o
   5   5   7        4.94        1.52      2.20 o
  -8   6   7      183.14      179.24      7.13 o
  -7   6   7      199.11      184.19      9.46 o
  -6   6   7      358.40      377.05     10.92 o
  -5   6   7       50.91       53.19      4.44 o
  -4   6   7        6.21        4.95      2.06 o
  -3   6   7      132.41      128.41      5.21 o
  -2   6   7      228.98      224.50      7.40 o
  -1   6   7      467.10      469.26      9.75 o
   0   6   7      486.03      468.28      9.18 o
   1   6   7      356.27      345.34     10.86 o
   2   6   7      183.58      178.62      7.69 o
   3   6   7      151.12      158.06      7.20 o
   4   6   7        6.14        3.72      2.23 o
  -7   7   7       94.23      106.44      8.74 o
  -6   7   7       56.88       52.86      7.06 o
  -5   7   7       81.15       78.86      5.45 o
  -4   7   7        8.76       11.01      2.53 o
  -3   7   7      167.83      175.52      9.04 o
  -2   7   7      102.13      112.64      4.63 o
  -1   7   7        1.41        2.55      1.54 o
   0   7   7      160.17      159.27     12.89 o
   1   7   7      181.35      179.98      6.56 o
   2   7   7        6.86        9.39      2.54 o
   3   7   7       15.79       24.44      3.74 o
  -6   8   7       78.92       80.66      5.87 o
  -5   8   7      192.81      179.54      7.57 o
  -4   8   7      210.47      217.09      7.03 o
  -3   8   7       17.05       21.39      2.78 o
  -2   8   7        9.85       11.61      6.04 o
  -1   8   7       39.34       43.47      3.89 o
   0   8   7        1.15        2.58      3.75 o
   1   8   7        0.73        2.70      2.28 o
   2   8   7      292.23      332.33     22.13 o
  -5   9   7      224.92      229.89      9.83 o
  -4   9   7        4.09       10.69      3.21 o
  -3   9   7      114.33      113.08     17.62 o
  -2   9   7       35.20       31.74      3.37 o
  -1   9   7        6.02       10.48      4.29 o
   0   9   7       33.54       47.24      5.50 o
  -1 -11   8        0.58        4.50      3.14 o
   0 -11   8        8.68       12.67      3.81 o
   1 -11   8      437.21      423.99     13.66 o
   2 -11   8      147.43      148.55      6.16 o
   3 -11   8       17.49       16.08      2.95 o
   4 -11   8      112.69      112.75      4.93 o
   5 -11   8        3.00        3.82      3.13 o
  -2 -10   8      235.43      242.19      9.70 o
  -1 -10   8      125.55      133.57      9.76 o
   0 -10   8        0.68        3.41      3.79 o
   1 -10   8      105.12      102.19      8.74 o
   2 -10   8       81.29       92.04      5.00 o
   3 -10   8       82.91       76.18      4.29 o
   4 -10   8      277.11      264.43      6.91 o
   5 -10   8      100.46       94.01      4.52 o
   6 -10   8       63.06       71.72      3.68 o
  -4  -9   8       45.39       49.15      4.17 o
  -3  -9   8       80.99       85.49      6.23 o
  -2  -9   8        4.46        3.63      2.88 o
  -1  -9   8        3.93        7.05      3.93 o
   0  -9   8       86.05       86.60      6.32 o
   1  -9   8        4.12        6.09      2.89 o
   2  -9   8       28.64       35.31      3.55 o
   3  -9   8       17.73       19.24      2.44 o
   4  -9   8        0.69        0.76      2.75 o
   5  -9   8      129.68      134.97      4.38 o
   6  -9   8      349.36      349.29      6.75 o
   7  -9   8       10.46        8.89      3.74 o
  -5  -8   8        2.62        4.17      2.69 o
  -4  -8   8        9.55       12.70      2.73 o
  -3  -8   8        7.99        7.67      2.46 o
  -2  -8   8      404.65      388.00     11.75 o
  -1  -8   8      343.86      353.98     11.25 o
   0  -8   8      177.88      182.04      5.16 o
   1  -8   8       69.56       80.66      3.97 o
   2  -8   8       22.36       21.35      2.50 o
   3  -8   8       42.76       48.20      3.80 o
   4  -8   8      365.16      351.64      7.76 o
   5  -8   8      510.20      525.98      8.58 o
   6  -8   8      113.89      124.29      3.89 o
   7  -8   8      156.21      179.06     12.16 o
  -6  -7   8      130.29      135.70      8.74 o
  -5  -7   8       37.37       38.32      3.62 o
  -4  -7   8       20.34       19.22      2.83 o
  -3  -7   8       32.44       33.98      5.02 o
  -2  -7   8       34.39       44.34      3.68 o
  -1  -7   8      516.22      511.94     13.75 o
   0  -7   8      265.18      252.67     14.12 o
   1  -7   8        1.31       -0.99      1.40 o
   2  -7   8       54.75       58.20      3.24 o
   3  -7   8      435.36      444.17     13.78 o
   4  -7   8        4.80        6.13      1.73 o
   5  -7   8      223.85      230.55      5.92 o
   6  -7   8       50.80       44.54      4.44 o
   7  -7   8      113.90      127.49     14.71 o
   8  -7   8       61.12       56.79      7.28 o
  -6  -6   8        5.45        7.58      3.28 o
  -5  -6   8       18.74       25.69      4.17 o
  -4  -6   8       44.39       50.85      3.94 o
  -3  -6   8      177.49      178.53      7.83 o
  -2  -6   8      615.28      549.09     11.79 o
  -1  -6   8      273.59      274.14     10.26 o
   0  -6   8      638.75      621.67     10.09 o
   1  -6   8      484.01      510.40      7.95 o
   2  -6   8       30.68       22.19      2.44 o
   3  -6   8       25.65       24.75      2.21 o
   4  -6   8       52.09       52.52      2.88 o
   5  -6   8      255.16      264.37      4.93 o
   6  -6   8      364.45      361.35      8.39 o
   7  -6   8       29.23       26.68      3.93 o
   8  -6   8       81.76       79.23      6.43 o
  -7  -5   8        3.67        5.39      3.35 o
  -6  -5   8       90.73       83.57      5.36 o
  -5  -5   8        9.49       11.01      4.65 o
  -4  -5   8      439.22      405.69     11.04 o
  -3  -5   8      281.48      263.80      7.33 o
  -2  -5   8      343.41      339.53      8.47 o
  -1  -5   8      299.39      304.73      7.79 o
   0  -5   8      142.51      148.41      3.34 o
   1  -5   8      262.94      263.59      6.77 o
   2  -5   8      410.78      410.44      7.24 o
   3  -5   8     1124.81     1139.99     14.03 o
   4  -5   8      383.21      389.86      6.23 o
   5  -5   8       85.26       87.61      4.03 o
   6  -5   8       12.03        9.99      1.90 o
   7  -5   8        9.04       10.11      2.83 o
   8  -5   8       86.27      112.47     14.78 o
  -7  -4   8       31.93       29.43      3.80 o
  -6  -4   8      179.36      160.25      7.00 o
  -5  -4   8      210.85      186.18     10.77 o
  -4  -4   8      111.42      108.79      4.59 o
  -3  -4   8      323.92      315.78      8.00 o
  -2  -4   8       39.77       36.33      1.89 o
  -1  -4   8        1.11        2.20      0.86 o
   0  -4   8        0.83        2.75      1.37 o
   1  -4   8       78.28       68.58      2.57 o
   2  -4   8      449.05      454.90      6.84 o
   3  -4   8      195.78      179.72      3.82 o
   4  -4   8      377.85      400.31      8.28 o
   5  -4   8       48.19       51.29      3.00 o
   6  -4   8       24.08       22.02      3.36 o
   7  -4   8       12.46        9.11      3.35 o
   8  -4   8        1.97        0.25      2.25 o
  -8  -3   8       43.42       41.35      5.39 o
  -7  -3   8       15.11       17.64      3.20 o
  -6  -3   8       23.14       21.82      3.25 o
  -5  -3   8      618.29      566.79     14.62 o
  -4  -3   8      549.94      479.89     12.76 o
  -3  -3   8     1176.14     1139.49     15.67 o
  -2  -3   8      164.57      169.65      3.63 o
  -1  -3   8      257.54      266.24      3.94 o
   0  -3   8       63.22       68.78      1.98 o
   1  -3   8      312.25      300.56      4.74 o
   2  -3   8      335.95      347.15      7.21 o
   3  -3   8     1098.92     1113.83     15.48 o
   4  -3   8      105.64      113.81      4.00 o
   5  -3   8       65.33       64.96      6.73 o
   6  -3   8       32.00       29.95      4.00 o
   7  -3   8       60.25       59.75      5.10 o
   8  -3   8       47.46       60.79      5.49 o
  -8  -2   8        7.47        5.68      3.06 o
  -7  -2   8       41.60       30.56      3.77 o
  -6  -2   8      107.95       93.92      5.60 o
  -5  -2   8      342.17      330.72     10.56 o
  -4  -2   8       29.34       29.60      3.15 o
  -3  -2   8        4.64        5.14      1.24 o
  -2  -2   8       39.71       36.53      1.65 o
  -1  -2   8      206.74      207.54      3.39 o
   0  -2   8      145.02      154.84      2.61 o
   1  -2   8      134.24      132.98      2.84 o
   2  -2   8        4.97        5.11      1.28 o
   3  -2   8        5.54        8.84      1.42 o
   4  -2   8       60.03       59.03      3.08 o
   5  -2   8        1.19       -0.20      1.97 o
   6  -2   8       15.36       17.89      3.00 o
   7  -2   8      197.52      205.98     12.09 o
   8  -2   8      143.28      145.46      9.17 o
  -8  -1   8       29.84       23.88      4.37 o
  -7  -1   8      142.76      148.69      6.91 o
  -6  -1   8       62.54       59.82      4.83 o
  -5  -1   8       46.56       43.61      4.02 o
  -4  -1   8        1.92        0.09      1.16 o
  -3  -1   8        1.05        3.11      1.04 o
  -2  -1   8      749.16      728.61      7.36 o
  -1  -1   8       17.82       18.85      1.44 o
   0  -1   8      405.29      402.70      4.43 o
   1  -1   8      161.57      167.08      3.16 o
   2  -1   8      200.31      198.05      6.89 o
   3  -1   8       28.98       31.75      2.29 o
   4  -1   8       94.80       96.41      5.81 o
   5  -1   8      317.55      309.14      9.66 o
   6  -1   8      207.48      197.25      7.73 o
   7  -1   8      151.52      163.17      7.38 o
   8  -1   8       95.22       90.57      7.13 o
  -8   0   8      245.83      256.23      9.72 o
  -7   0   8       16.10       16.06      3.18 o
  -6   0   8      220.03      219.25      8.21 o
  -5   0   8        0.74       -1.39      1.68 o
  -4   0   8      295.07      282.34      4.92 o
  -3   0   8       11.67       11.50      1.14 o
  -2   0   8      273.81      260.50      3.94 o
  -1   0   8      427.16      438.18      5.57 o
   0   0   8      800.09      766.36     10.05 o
   1   0   8      191.58      191.89      4.42 o
   2   0   8       61.50       56.67      2.33 o
   3   0   8       11.02       14.48      1.48 o
   4   0   8       16.52       14.80      2.18 o
   5   0   8      138.99      139.11      6.26 o
   6   0   8      720.95      681.99     16.97 o
   7   0   8      157.67      161.32      7.21 o
  -8   1   8        1.67        5.30      2.55 o
  -7   1   8        1.48        1.12      5.39 o
  -6   1   8       18.87       26.25      6.70 o
  -5   1   8      128.47      130.91      3.65 o
  -4   1   8        7.43        9.72      1.64 o
  -3   1   8       34.99       35.24      2.32 o
  -2   1   8      686.33      691.12     10.68 o
  -1   1   8      896.07      880.62     11.10 o
   0   1   8      253.79      242.33      6.09 o
   1   1   8      133.89      132.92      3.27 o
   2   1   8       35.42       35.05      2.23 o
   3   1   8        4.39        8.02      1.80 o
   4   1   8      426.27      400.07      9.40 o
   5   1   8      269.40      257.13      8.06 o
   6   1   8       40.26       32.74      3.27 o
   7   1   8       89.88       72.86      4.79 o
  -8   2   8      139.56      150.33     13.18 o
  -7   2   8      124.63      135.32      6.88 o
  -6   2   8       65.03       66.19      2.88 o
  -5   2   8      202.71      206.13      9.72 o
  -4   2   8      353.11      370.82      7.16 o
  -3   2   8      343.87      344.04      6.68 o
  -2   2   8       57.33       48.67      2.52 o
  -1   2   8      283.43      294.42      5.19 o
   0   2   8      329.97      348.19      6.44 o
   1   2   8      975.38      964.63     13.73 o
   2   2   8     1095.80     1076.13     15.26 o
   3   2   8      917.27      905.60     16.71 o
   4   2   8       32.91       31.54      3.00 o
   5   2   8      102.79       96.34      4.87 o
   6   2   8        3.91        2.49      2.05 o
  -8   3   8       51.93       59.33      5.55 o
  -7   3   8      282.10      294.30     10.42 o
  -6   3   8      137.28      136.25      4.99 o
  -5   3   8      204.96      203.83      7.82 o
  -4   3   8      100.89       97.51      4.14 o
  -3   3   8       62.68       56.46      6.79 o
  -2   3   8        9.72        5.02      1.65 o
  -1   3   8      212.40      209.88      4.35 o
   0   3   8       86.43       83.18      2.83 o
   1   3   8      199.56      188.61      5.00 o
   2   3   8      142.52      134.70      5.99 o
   3   3   8      230.02      221.22      6.74 o
   4   3   8      150.17      146.51      5.66 o
   5   3   8       48.34       45.26      3.73 o
   6   3   8        0.79        2.77      2.77 o
  -8   4   8       70.20       95.62      9.54 o
  -7   4   8      135.28      133.99      4.55 o
  -6   4   8      238.09      233.59      7.51 o
  -5   4   8      368.49      356.05     12.16 o
  -4   4   8      192.41      215.73     14.49 o
  -3   4   8       93.73      100.24      4.99 o
  -2   4   8      323.13      312.45      7.29 o
  -1   4   8       45.31       45.60      2.39 o
   0   4   8      227.60      221.25      6.57 o
   1   4   8       44.33       49.54      2.62 o
   2   4   8      137.13      133.11      6.22 o
   3   4   8      184.89      186.04      7.61 o
   4   4   8       46.11       38.75      4.16 o
   5   4   8       63.43       61.34      5.28 o
  -7   5   8      231.35      227.14      9.76 o
  -6   5   8       33.03       29.70      5.24 o
  -5   5   8      104.40       81.33      5.30 o
  -4   5   8      194.48      196.75      7.20 o
  -3   5   8      155.65      164.17      9.83 o
  -2   5   8      102.07       99.89      4.15 o
  -1   5   8      311.21      330.08      6.73 o
   0   5   8      105.89      103.87      3.85 o
   1   5   8        0.84        0.67      1.89 o
   2   5   8       16.84       18.58      3.13 o
   3   5   8        0.79       -1.33      1.90 o
   4   5   8       40.63       42.25      6.63 o
  -7   6   8       26.51       39.75      5.97 o
  -6   6   8      137.45      134.90      6.54 o
  -5   6   8       37.88       31.84      3.90 o
  -4   6   8       22.76       16.20      4.73 o
  -3   6   8      119.91      117.29      4.87 o
  -2   6   8      175.73      183.36      5.75 o
  -1   6   8       81.90       81.63      9.14 o
   0   6   8        7.71        7.75      2.24 o
   1   6   8        6.02        8.99      3.93 o
   2   6   8        5.61       10.73      4.22 o
   3   6   8       45.07       40.88      4.54 o
  -6   7   8       10.57       13.06      3.46 o
  -5   7   8       80.31       90.63      9.10 o
  -4   7   8      107.38      110.68      5.80 o
  -3   7   8      394.96      387.84      9.37 o
  -2   7   8       31.73       32.80      7.79 o
  -1   7   8       71.17       79.71      3.91 o
   0   7   8       59.87       60.72      5.40 o
   1   7   8       17.46       24.91      6.26 o
   2   7   8       21.83       18.29      4.51 o
  -5   8   8       43.53       51.02     12.38 o
  -4   8   8       14.68       14.40      3.17 o
  -3   8   8       93.26       99.99      9.12 o
  -2   8   8      197.92      210.89     31.31 o
  -1   8   8        0.75        3.99      1.61 o
   0   8   8       15.96       20.86      4.06 o
   1 -11   9      272.56      258.45     15.73 o
   2 -11   9       94.08      106.74      5.82 o
   3 -11   9       72.38       81.90      4.65 o
  -2 -10   9       18.63       14.82      4.22 o
  -1 -10   9      230.79      229.85      9.64 o
   0 -10   9      109.96      121.61      7.52 o
   1 -10   9       78.27       70.65      4.05 o
   2 -10   9       92.71      102.61      5.51 o
   3 -10   9       99.98      103.66      5.15 o
   4 -10   9      150.81      153.92     10.05 o
   5 -10   9      111.17      111.31      5.10 o
  -3  -9   9       44.87       50.59      5.28 o
  -2  -9   9       56.26       47.70      6.48 o
  -1  -9   9       88.53       89.76      6.77 o
   0  -9   9       89.19       91.18      6.74 o
   1  -9   9      328.39      330.52      8.13 o
   2  -9   9      327.16      347.56     12.73 o
   3  -9   9       25.32       30.79      3.29 o
   4  -9   9        6.83        7.42      2.26 o
   5  -9   9      257.21      255.55      6.67 o
   6  -9   9       37.97       44.76      3.91 o
  -4  -8   9        1.23        5.66      2.90 o
  -3  -8   9        7.85       12.21      6.99 o
  -2  -8   9       72.88       65.68      5.53 o
  -1  -8   9      184.28      185.54      8.15 o
   0  -8   9      519.77      511.52     10.30 o
   1  -8   9       78.96       78.90      4.09 o
   2  -8   9       26.40       25.80      3.01 o
   3  -8   9       92.88       93.52      4.23 o
   4  -8   9      174.96      176.57      4.81 o
   5  -8   9       90.07      103.48      4.51 o
   6  -8   9      175.89      190.81      6.12 o
   7  -8   9       26.93       28.62      3.79 o
  -5  -7   9       11.18       16.74      7.35 o
  -4  -7   9      140.72      130.53      5.70 o
  -3  -7   9       18.86       23.90      3.75 o
  -2  -7   9      396.09      351.42     11.05 o
  -1  -7   9      521.99      508.40      9.60 o
   0  -7   9       44.99       44.43      3.11 o
   1  -7   9        6.65        2.87      1.63 o
   2  -7   9       43.69       44.93      5.11 o
   3  -7   9       62.06       58.06      3.25 o
   4  -7   9      196.80      197.38      5.88 o
   5  -7   9      534.50      535.37     12.43 o
   6  -7   9      126.12      134.82      6.99 o
   7  -7   9       54.76       62.40      4.14 o
  -6  -6   9        7.60        7.13      3.64 o
  -5  -6   9       13.90       16.21      2.70 o
  -4  -6   9       61.13       49.78      3.92 o
  -3  -6   9      493.32      439.73     10.59 o
  -2  -6   9       46.53       46.05      4.03 o
  -1  -6   9       60.18       63.39      3.38 o
   0  -6   9       32.46       41.62      3.13 o
   1  -6   9       24.53       21.98      2.47 o
   2  -6   9       16.82       18.94      2.22 o
   3  -6   9        5.55        6.32      1.91 o
   4  -6   9       29.20       30.51      2.40 o
   5  -6   9       71.36       79.85      5.19 o
   6  -6   9      332.94      326.65      9.48 o
   7  -6   9       23.09       24.97      4.02 o
  -6  -5   9       12.18       14.71      4.08 o
  -5  -5   9      114.26       92.34     13.47 o
  -4  -5   9      151.43      147.18      5.77 o
  -3  -5   9      171.77      178.92      6.16 o
  -2  -5   9       93.06       94.05      3.00 o
  -1  -5   9      190.31      185.68      5.37 o
   0  -5   9       53.55       61.82      5.64 o
   1  -5   9       14.51       12.32      1.88 o
   2  -5   9        5.31        2.18      1.50 o
   3  -5   9      575.19      573.40      9.24 o
   4  -5   9      378.79      379.22      7.36 o
   5  -5   9       15.76       13.14      2.22 o
   6  -5   9        1.15        3.32      1.57 o
   7  -5   9        1.23        2.55      2.45 o
  -7  -4   9        2.70        6.12      3.35 o
  -6  -4   9      106.55       94.39     12.45 o
  -5  -4   9       39.85       36.55      4.73 o
  -4  -4   9       72.67       69.93      4.36 o
  -3  -4   9      104.58       99.32      4.80 o
  -2  -4   9        0.77       -1.05      1.05 o
  -1  -4   9        8.74        9.27      1.61 o
   0  -4   9       52.53       52.78      2.83 o
   1  -4   9      168.33      177.67      5.10 o
   2  -4   9      571.10      571.85     10.46 o
   3  -4   9       85.56       89.53      2.86 o
   4  -4   9       82.88       82.64      3.42 o
   5  -4   9       77.49       69.78      3.59 o
   6  -4   9       83.58       89.09      6.32 o
   7  -4   9       61.93       81.78      6.26 o
  -7  -3   9        1.44        2.62      3.20 o
  -6  -3   9        7.50        7.78      2.64 o
  -5  -3   9       17.78       15.74      3.04 o
  -4  -3   9       69.44       67.30      5.11 o
  -3  -3   9      579.72      534.09      8.84 o
  -2  -3   9       24.60       26.43      2.11 o
  -1  -3   9       59.77       57.23      2.83 o
   0  -3   9     1081.79     1081.37     15.06 o
   1  -3   9       12.41       12.14      1.60 o
   2  -3   9      359.38      343.77      5.69 o
   3  -3   9       24.83       29.31      3.24 o
   4  -3   9      222.14      222.33      5.93 o
   5  -3   9      113.23      119.38      3.98 o
   6  -3   9       48.35       48.93      4.75 o
   7  -3   9       87.93       85.34      6.36 o
  -7  -2   9       82.97       94.25      6.01 o
  -6  -2   9      150.44      159.71      8.74 o
  -5  -2   9       35.92       30.58      3.78 o
  -4  -2   9        7.24        6.60      3.13 o
  -3  -2   9      159.02      150.45      3.59 o
  -2  -2   9     1367.62     1337.30     13.25 o
  -1  -2   9      457.94      474.30      7.90 o
   0  -2   9      502.02      498.27      9.16 o
   1  -2   9      330.29      332.41      5.52 o
   2  -2   9       89.54       88.95      3.87 o
   3  -2   9      466.74      474.81      8.24 o
   4  -2   9      225.50      220.24      5.59 o
   5  -2   9       58.25       61.59      5.03 o
   6  -2   9        1.44        3.65      2.26 o
   7  -2   9      188.16      199.22      8.57 o
  -8  -1   9      263.52      253.50     12.67 o
  -7  -1   9       35.35       30.85      5.17 o
  -6  -1   9       18.78       19.15      3.32 o
  -5  -1   9       18.21       21.52      4.15 o
  -4  -1   9       61.16       62.84      3.70 o
  -3  -1   9      461.16      451.78      7.85 o
  -2  -1   9       46.74       45.37      2.09 o
  -1  -1   9       81.08       80.52      3.21 o
   0  -1   9       20.06       18.03      2.61 o
   1  -1   9      450.79      454.36     10.48 o
   2  -1   9      157.77      160.90      3.80 o
   3  -1   9      149.55      150.94      4.55 o
   4  -1   9       90.49       91.40      3.54 o
   5  -1   9      349.04      333.86     11.28 o
   6  -1   9      185.97      176.87      7.73 o
   7  -1   9      101.42      117.21      6.87 o
  -8   0   9       35.46       30.58      5.39 o
  -7   0   9      130.58      131.04      6.96 o
  -6   0   9      324.99      325.58     10.80 o
  -5   0   9      724.47      693.78     17.31 o
  -4   0   9      357.68      353.45      6.69 o
  -3   0   9      316.89      318.79      7.29 o
  -2   0   9      175.26      167.32      5.17 o
  -1   0   9      174.35      169.78      5.97 o
   0   0   9       85.93       84.91      2.70 o
   1   0   9      329.77      339.53      5.84 o
   2   0   9       83.55       85.06      2.78 o
   3   0   9      451.29      442.98      7.84 o
   4   0   9      267.55      267.67      7.59 o
   5   0   9      744.74      729.58     14.88 o
   6   0   9        3.03        1.06      1.84 o
   7   0   9       29.61       31.45      5.24 o
  -8   1   9       35.54       32.62      5.68 o
  -7   1   9        2.10        2.85      2.42 o
  -6   1   9      117.04      130.38      6.64 o
  -5   1   9      565.23      562.63     11.04 o
  -4   1   9      195.10      202.74      9.36 o
  -3   1   9       43.66       47.29      2.76 o
  -2   1   9      146.17      141.01      5.03 o
  -1   1   9      218.92      225.39      7.05 o
   0   1   9       17.61       12.61      1.64 o
   1   1   9      200.80      206.51      4.39 o
   2   1   9       40.56       38.70      2.90 o
   3   1   9      177.48      181.86      7.21 o
   4   1   9       10.77       12.87      2.32 o
   5   1   9      123.39      114.85      5.07 o
   6   1   9      195.05      189.05      6.86 o
  -8   2   9        6.87        5.10      3.49 o
  -7   2   9      133.91      152.96      7.67 o
  -6   2   9      167.20      170.83      6.00 o
  -5   2   9      136.39      142.66      5.08 o
  -4   2   9      455.15      458.87      8.48 o
  -3   2   9      262.68      247.96      7.77 o
  -2   2   9       67.04       49.99      3.19 o
  -1   2   9        1.52        2.15      1.76 o
   0   2   9      206.61      200.67      4.81 o
   1   2   9      416.88      426.37      8.82 o
   2   2   9     1135.41     1132.29     18.77 o
   3   2   9      160.87      157.99      8.48 o
   4   2   9       15.49       14.50      2.44 o
   5   2   9        1.78        1.68      2.39 o
   6   2   9       32.54       34.80      5.39 o
  -8   3   9      124.73      136.43      9.90 o
  -7   3   9       29.72       33.97      4.39 o
  -6   3   9       83.15       81.05      5.98 o
  -5   3   9      383.62      399.37     11.12 o
  -4   3   9        7.82       10.44      4.22 o
  -3   3   9        9.83        4.77      2.21 o
  -2   3   9      138.31      126.72      5.46 o
  -1   3   9      205.80      204.30      5.15 o
   0   3   9      348.78      340.59      6.77 o
   1   3   9        9.46       10.28      1.70 o
   2   3   9       19.19       17.91      3.09 o
   3   3   9       50.97       47.12      4.42 o
   4   3   9        4.72        7.95      2.16 o
   5   3   9       43.49       47.14      4.13 o
  -7   4   9       58.21       60.43      4.80 o
  -6   4   9        7.64        8.30      3.93 o
  -5   4   9        6.65        6.17      2.91 o
  -4   4   9       49.51       55.41      4.53 o
  -3   4   9       88.54       88.98      5.14 o
  -2   4   9       75.01       83.73      4.79 o
  -1   4   9      117.73      120.87      4.48 o
   0   4   9      136.22      144.01      4.79 o
   1   4   9       16.32       13.44      1.72 o
   2   4   9        0.73       -0.82      1.89 o
   3   4   9       11.27       12.41      4.00 o
   4   4   9        1.11        2.60      2.42 o
  -7   5   9      309.30      309.85     12.23 o
  -6   5   9       15.29       13.69      4.66 o
  -5   5   9      105.49      112.21      6.06 o
  -4   5   9        6.18       11.30      2.83 o
  -3   5   9       59.86       61.72      4.66 o
  -2   5   9      367.69      367.45     10.11 o
  -1   5   9      497.30      499.21     10.34 o
   0   5   9      163.52      161.33      5.03 o
   1   5   9      157.58      171.95     10.56 o
   2   5   9       28.19       33.55      4.17 o
   3   5   9       30.88       34.12      4.23 o
  -6   6   9      101.91       94.25     12.81 o
  -5   6   9       21.92       22.06      3.63 o
  -4   6   9        1.65       -0.95      4.08 o
  -3   6   9       15.03       14.41      3.04 o
  -2   6   9        4.27        0.24      1.98 o
  -1   6   9      109.28      106.22      6.77 o
   0   6   9      266.73      274.95      6.72 o
   1   6   9        9.20       14.80      3.32 o
   2   6   9        6.82        8.18      7.50 o
  -5   7   9        3.81        4.66      2.93 o
  -4   7   9       93.74       86.12      5.83 o
  -3   7   9       87.96       77.35      5.38 o
  -2   7   9      362.51      395.52     27.52 o
  -1   7   9       25.30       29.05      5.24 o
   0   7   9       50.65       52.04      9.46 o
   0 -10  10       40.17       42.64      5.43 o
   1 -10  10       25.33       24.25      3.86 o
   2 -10  10       37.60       42.66      4.27 o
   3 -10  10        3.42        1.54      2.26 o
  -2  -9  10      164.99      159.16      8.37 o
  -1  -9  10      109.68      116.83      7.86 o
   0  -9  10      191.81      187.64      4.83 o
   1  -9  10      146.11      154.82      6.63 o
   2  -9  10       32.84       40.60      3.62 o
   3  -9  10       14.16       15.23      3.21 o
   4  -9  10       13.40       15.07      2.61 o
   5  -9  10        2.86        5.40      2.44 o
  -3  -8  10       10.23       20.14      5.75 o
  -2  -8  10       44.56       43.46      4.99 o
  -1  -8  10      286.34      258.84     14.92 o
   0  -8  10        9.11       13.94      2.53 o
   1  -8  10       30.52       31.17      3.56 o
   2  -8  10       10.39        9.35      2.56 o
   3  -8  10       22.56       18.64      2.58 o
   4  -8  10        2.98        1.93      4.24 o
   5  -8  10       81.20       85.98      3.89 o
   6  -8  10       38.31       38.09      3.64 o
  -4  -7  10       62.15       67.75      5.64 o
  -3  -7  10       30.95       33.05      5.22 o
  -2  -7  10       38.19       40.97      5.68 o
  -1  -7  10      152.46      149.30      5.16 o
   0  -7  10      156.72      153.66      5.50 o
   1  -7  10        3.35        5.05      2.34 o
   2  -7  10       41.17       39.83      3.07 o
   3  -7  10       34.99       35.51      3.18 o
   4  -7  10      148.36      149.38      4.56 o
   5  -7  10      317.90      321.14      6.54 o
   6  -7  10       73.25       78.94     11.65 o
  -5  -6  10        1.09       -0.29      3.06 o
  -4  -6  10       25.47       24.09      3.19 o
  -3  -6  10        0.85        0.72      1.96 o
  -2  -6  10       40.18       37.52      4.66 o
  -1  -6  10        0.65        2.07      1.19 o
   0  -6  10      231.52      216.33      6.83 o
   1  -6  10      151.80      155.98      5.27 o
   2  -6  10      150.22      149.38      5.13 o
   3  -6  10      156.23      157.93      5.05 o
   4  -6  10        6.06        2.23      2.12 o
   5  -6  10       24.60       30.97      3.03 o
   6  -6  10      127.98      146.73      6.17 o
  -6  -5  10       49.16       50.67      6.41 o
  -5  -5  10        7.68       -0.15      3.20 o
  -4  -5  10       75.00       78.52      5.88 o
  -3  -5  10        4.50        6.37      2.20 o
  -2  -5  10       10.06        9.05      1.53 o
  -1  -5  10       59.85       58.65      3.28 o
   0  -5  10       50.71       48.89      2.90 o
   1  -5  10      135.14      143.63      4.86 o
   2  -5  10      484.93      478.36      9.49 o
   3  -5  10      234.84      240.99      5.42 o
   4  -5  10      275.63      280.10      7.27 o
   5  -5  10        2.14        2.66      3.64 o
   6  -5  10       58.15       65.11      3.84 o
   7  -5  10       40.65       46.74      8.15 o
  -6  -4  10      328.93      283.93     13.25 o
  -5  -4  10      255.60      250.65     10.77 o
  -4  -4  10      339.81      308.98      8.56 o
  -3  -4  10       77.45       67.88      4.52 o
  -2  -4  10        0.72        2.99      1.31 o
  -1  -4  10       19.29       22.22      2.14 o
   0  -4  10      567.72      557.75     10.48 o
   1  -4  10      336.09      360.87      7.98 o
   2  -4  10       91.25       92.64      3.79 o
   3  -4  10      301.10      325.27      6.28 o
   4  -4  10      103.08      101.29      8.74 o
   5  -4  10      281.56      290.53     10.73 o
   6  -4  10      131.51      144.88      7.37 o
   7  -4  10      150.08      166.16     10.77 o
  -6  -3  10       33.71       51.25      6.41 o
  -5  -3  10        6.18        7.51      2.77 o
  -4  -3  10        1.77        4.02      2.31 o
  -3  -3  10      732.15      689.00      9.84 o
  -2  -3  10      547.73      533.38      9.10 o
  -1  -3  10      734.78      727.12     11.06 o
   0  -3  10       30.72       30.03      3.83 o
   1  -3  10        1.07        1.32      1.63 o
   2  -3  10        9.37       11.20      2.23 o
   3  -3  10      124.48      124.59      4.51 o
   4  -3  10       91.99       95.75      4.52 o
   5  -3  10      158.88      175.91      4.87 o
   6  -3  10      134.51      151.77     10.77 o
  -7  -2  10       34.11       49.36      6.55 o
  -6  -2  10       15.42       16.03      3.36 o
  -5  -2  10      242.95      236.68     12.09 o
  -4  -2  10      124.06      122.90      4.70 o
  -3  -2  10      711.66      691.32     14.14 o
  -2  -2  10      411.86      414.89      6.87 o
  -1  -2  10      263.67      261.03      6.30 o
   0  -2  10      352.40      352.67     11.29 o
   1  -2  10       63.93       63.16      4.32 o
   2  -2  10        0.82        2.92      1.58 o
   3  -2  10      142.06      141.45      4.76 o
   4  -2  10      387.80      391.94      8.42 o
   5  -2  10      103.37       97.67      6.19 o
   6  -2  10       22.63       29.46      4.13 o
  -7  -1  10       61.42       57.37      6.99 o
  -6  -1  10       73.90       76.51      5.94 o
  -5  -1  10        5.28        3.40      2.98 o
  -4  -1  10       51.87       55.53      2.87 o
  -3  -1  10      167.17      166.03      5.53 o
  -2  -1  10      411.00      416.39      6.92 o
  -1  -1  10       78.59       76.80      5.75 o
   0  -1  10        4.15        4.91      1.99 o
   1  -1  10        4.10        9.69      2.98 o
   2  -1  10       39.44       42.64      2.38 o
   3  -1  10       47.98       48.42      2.77 o
   4  -1  10      113.26      120.60      3.41 o
   5  -1  10      163.50      155.85      9.90 o
   6  -1  10        1.05        3.90      2.22 o
  -7   0  10        1.89        0.44      3.35 o
  -6   0  10       20.35       20.54      3.60 o
  -5   0  10      130.11      129.88      5.97 o
  -4   0  10      156.29      155.21      4.39 o
  -3   0  10       96.80       97.27      3.70 o
  -2   0  10      119.56      126.24      5.66 o
  -1   0  10        3.68        2.61      2.03 o
   0   0  10        8.09       11.01      2.98 o
   1   0  10       76.37       88.48      3.87 o
   2   0  10      341.25      332.95      7.10 o
   3   0  10      138.16      134.69      3.91 o
   4   0  10      138.30      139.43      5.64 o
   5   0  10      100.51      105.02      5.46 o
   6   0  10       15.80        7.90      2.50 o
  -7   1  10        8.57       10.34      4.22 o
  -6   1  10      152.93      168.81     10.77 o
  -5   1  10      114.88      104.51      6.96 o
  -4   1  10       26.97       30.24      3.80 o
  -3   1  10        8.78        9.63      2.08 o
  -2   1  10        1.03        0.96      1.58 o
  -1   1  10       26.31       31.99      2.66 o
   0   1  10      476.12      469.40     11.52 o
   1   1  10      576.84      576.78      9.70 o
   2   1  10      167.00      171.81      4.79 o
   3   1  10        0.74        3.08      1.75 o
   4   1  10        5.24        2.63      1.79 o
   5   1  10       29.18       31.90      3.46 o
  -7   2  10       33.24       37.32      4.85 o
  -6   2  10        1.82       -1.07      1.66 o
  -5   2  10      108.30      108.14      7.72 o
  -4   2  10       38.57       37.03      4.35 o
  -3   2  10        2.06        1.74      2.11 o
  -2   2  10       18.36       18.14      2.83 o
  -1   2  10       16.77       11.18      1.98 o
   0   2  10       25.96       23.98      3.35 o
   1   2  10      361.25      359.17     10.27 o
   2   2  10      576.04      574.75     10.88 o
   3   2  10      106.57      105.92      6.47 o
   4   2  10        4.53        5.18      2.07 o
   5   2  10        0.71       -1.33      2.40 o
  -6   3  10      298.18      308.10     11.79 o
  -5   3  10      405.24      406.38     15.00 o
  -4   3  10      120.39      131.21      6.06 o
  -3   3  10       57.03       48.02      5.68 o
  -2   3  10        1.79        5.46      2.30 o
  -1   3  10       60.14       59.91      4.27 o
   0   3  10      458.30      454.36     11.27 o
   1   3  10       77.95       81.22      3.76 o
   2   3  10      119.96      124.06      7.13 o
   3   3  10      128.73      131.62      6.83 o
   4   3  10      131.33      142.47      7.28 o
  -6   4  10        9.84       11.36      4.66 o
  -5   4  10       66.15       64.00      9.90 o
  -4   4  10      257.96      252.70     15.58 o
  -3   4  10       80.48       84.46      5.50 o
  -2   4  10      313.12      315.03      9.46 o
  -1   4  10       87.88       90.32      8.30 o
   0   4  10        2.92        6.18      2.02 o
   1   4  10        1.69        2.17      1.37 o
   2   4  10       70.87       71.75      5.70 o
   3   4  10       36.96       40.75      4.62 o
  -5   5  10        9.63       12.58      3.93 o
  -4   5  10      157.86      162.07      7.14 o
  -3   5  10       62.32       59.84      4.87 o
  -2   5  10      205.74      201.16     12.16 o
  -1   5  10      223.13      222.34      9.90 o
   0   5  10      368.68      400.19     10.42 o
   1   5  10       91.16       95.93      6.69 o
   2   5  10       17.70       20.71      3.81 o
  -4   6  10       18.55       19.76      4.00 o
  -3   6  10      123.95      124.54      6.50 o
  -2   6  10       92.18      110.27      5.87 o
  -1   6  10      499.89      528.26     16.74 o
   0   6  10       45.10       49.36      7.13 o
   0  -9  11        0.90       12.09      6.26 o
   1  -9  11        2.56        5.40      5.61 o
   2  -9  11      145.88      153.53      5.32 o
   3  -9  11      111.58      119.87      4.99 o
  -2  -8  11       77.47       70.82      6.27 o
  -1  -8  11       10.59        9.83      3.79 o
   0  -8  11        4.81        4.53      2.27 o
   1  -8  11       43.32       42.67      4.70 o
   2  -8  11      145.72      143.46      7.73 o
   3  -8  11       53.59       61.06      4.79 o
   4  -8  11      172.77      165.36      6.08 o
  -3  -7  11       16.51       19.28      5.39 o
  -2  -7  11       24.69       27.59      4.46 o
  -1  -7  11      175.87      164.48      5.12 o
   0  -7  11      125.37      112.73      6.70 o
   1  -7  11       16.60       23.57      2.70 o
   2  -7  11        7.42       10.51      2.45 o
   3  -7  11        6.93        6.56      2.14 o
   4  -7  11      149.22      162.57      5.37 o
   5  -7  11      203.16      194.81      7.94 o
  -4  -6  11       69.40       75.73      6.02 o
  -3  -6  11      105.57      107.30      6.61 o
  -2  -6  11      129.70      125.31      7.34 o
  -1  -6  11      137.54      128.51      4.52 o
   0  -6  11      259.96      247.45      6.11 o
   1  -6  11      306.97      335.74      7.99 o
   2  -6  11      694.91      711.76     14.44 o
   3  -6  11      194.82      214.58      6.26 o
   4  -6  11      280.99      276.95      6.75 o
   5  -6  11       13.02       11.40      3.93 o
  -5  -5  11       34.92       40.77      6.26 o
  -4  -5  11       24.08       24.90      4.37 o
  -3  -5  11       23.63       22.20      3.15 o
  -2  -5  11        0.91       -1.40      1.40 o
  -1  -5  11      267.99      265.75      5.32 o
   0  -5  11      414.24      390.17      8.60 o
   1  -5  11      874.87      882.70     18.98 o
   2  -5  11      117.20      118.31      4.55 o
   3  -5  11        4.90        2.69      1.78 o
   4  -5  11        0.89        2.26      2.15 o
   5  -5  11       33.94       34.09      3.82 o
  -5  -4  11       84.46       86.20      8.30 o
  -4  -4  11       46.44       32.25      5.10 o
  -3  -4  11      167.12      160.44      6.37 o
  -2  -4  11        5.00        6.54      2.37 o
  -1  -4  11      605.70      590.13     11.08 o
   0  -4  11       50.62       56.15      3.53 o
   1  -4  11        0.81        4.24      2.30 o
   2  -4  11      243.27      248.71      7.27 o
   3  -4  11       56.20       55.80      4.37 o
   4  -4  11      166.30      160.62      6.61 o
   5  -4  11       18.58       20.44      2.81 o
   6  -4  11      143.46      163.66     11.94 o
  -6  -3  11        2.67        6.12      3.49 o
  -5  -3  11       10.81        9.61      4.37 o
  -4  -3  11        3.03        7.64      2.78 o
  -3  -3  11      237.84      217.62      4.89 o
  -2  -3  11      328.66      332.43     12.63 o
  -1  -3  11        1.41       -1.12      1.66 o
   0  -3  11      110.60      113.38      4.30 o
   1  -3  11       13.13        9.52      2.08 o
   2  -3  11       12.28       13.69      2.77 o
   3  -3  11       15.69       13.86      2.98 o
   4  -3  11       89.05       99.48      5.04 o
   5  -3  11       46.26       51.80      8.45 o
  -6  -2  11        7.44        8.45      4.08 o
  -5  -2  11       16.19       12.69      3.36 o
  -4  -2  11       20.87       18.29      1.81 o
  -3  -2  11       35.72       33.60      2.51 o
  -2  -2  11       47.38       51.63      3.02 o
  -1  -2  11        4.80        7.56      1.93 o
   0  -2  11       40.38       40.27      3.76 o
   1  -2  11        3.72        1.83      2.98 o
   2  -2  11        1.98        1.89      2.16 o
   3  -2  11      157.64      158.27      8.01 o
   4  -2  11      708.07      717.54     13.30 o
   5  -2  11       90.48       92.52      6.61 o
  -6  -1  11       45.61       41.79      6.41 o
  -5  -1  11       23.22       28.00      4.09 o
  -4  -1  11       82.60       79.89      3.52 o
  -3  -1  11       67.83       58.72      3.59 o
  -2  -1  11      105.09      111.74      4.28 o
  -1  -1  11       24.31       32.38      6.26 o
   0  -1  11        0.75        3.89      2.15 o
   1  -1  11        3.64        1.80      2.05 o
   2  -1  11      299.70      308.94     12.09 o
   3  -1  11      243.50      256.97      5.96 o
   4  -1  11      139.29      150.56      5.99 o
   5  -1  11       69.69       79.66      5.17 o
  -6   0  11       50.23       45.57      6.84 o
  -5   0  11       27.39       26.74      2.62 o
  -4   0  11        8.40        6.85      2.48 o
  -3   0  11      304.08      311.85      8.50 o
  -2   0  11      192.96      194.86      8.74 o
  -1   0  11        8.27        7.85      1.89 o
   0   0  11       30.08       25.20      3.24 o
   1   0  11      118.19      115.47      7.64 o
   2   0  11        8.28       10.77      3.06 o
   3   0  11      112.78      118.57      3.82 o
   4   0  11        1.56        1.68      1.99 o
   5   0  11      260.08      276.76     23.59 o
  -6   1  11        7.21        8.38      3.25 o
  -5   1  11      219.46      218.15      7.86 o
  -4   1  11      383.59      385.97     11.09 o
  -3   1  11        4.32        6.54      2.13 o
  -2   1  11      133.28      144.46      9.32 o
  -1   1  11      428.82      389.11      8.63 o
   0   1  11      254.67      252.94      9.83 o
   1   1  11      464.68      480.28     11.90 o
   2   1  11      107.09      123.76      6.41 o
   3   1  11       29.84       34.45      3.55 o
   4   1  11       58.47       59.40      4.53 o
  -6   2  11      186.19      201.37      8.15 o
  -5   2  11       20.40       20.97      4.66 o
  -4   2  11       84.11       94.48      9.46 o
  -3   2  11      145.75      145.54      6.43 o
  -2   2  11      137.14      140.29      6.12 o
  -1   2  11       48.80       56.20      5.63 o
   0   2  11       11.12       10.10      2.51 o
   1   2  11      188.04      186.23      8.45 o
   2   2  11      263.03      267.55      7.50 o
   3   2  11       48.93       46.42     10.85 o
  -5   3  11      311.42      297.51      9.53 o
  -4   3  11       97.68       88.72      5.80 o
  -3   3  11      136.09      155.35     13.25 o
  -2   3  11       11.03       11.78      2.98 o
  -1   3  11       89.22       83.28      5.14 o
   0   3  11      111.01      111.97      6.84 o
   1   3  11       77.32       79.21      5.24 o
   2   3  11      291.96      306.09     12.89 o
  -5   4  11      139.42      141.97      9.76 o
  -4   4  11      160.79      173.63      7.52 o
  -3   4  11       26.89       22.18      3.55 o
  -2   4  11       74.30       72.60      5.18 o
  -1   4  11      127.96      142.64     11.07 o
   0   4  11       73.01       79.94      5.68 o
   1   4  11      117.07      124.64      5.24 o
  -3   5  11       40.46       52.99      4.87 o
  -2   5  11        7.06        6.43      3.49 o
  -1   5  11       85.81       96.10      6.55 o
   0  -8  12        1.61        4.95      6.41 o
   1  -8  12      190.69      207.81      6.77 o
   2  -8  12      262.31      258.47     14.85 o
  -2  -7  12        4.14        5.82      5.97 o
  -1  -7  12       36.74       35.74      2.94 o
   0  -7  12      100.09       94.55      4.75 o
   1  -7  12       83.30       86.75      4.75 o
   2  -7  12       94.74       97.97      4.90 o
   3  -7  12        1.72        3.55      2.15 o
  -3  -6  12        1.58        1.75      3.42 o
  -2  -6  12        5.41        4.20      2.72 o
  -1  -6  12       41.36       46.71      2.83 o
   0  -6  12      133.45      140.21      6.05 o
   1  -6  12      212.39      215.69      6.46 o
   2  -6  12      119.33      124.50      4.92 o
   3  -6  12        2.02        3.92      2.00 o
   4  -6  12        7.09       10.23      2.91 o
  -3  -5  12       31.46       25.28      4.35 o
  -2  -5  12       42.42       44.79      3.87 o
  -1  -5  12       24.48       23.19      2.29 o
   0  -5  12      162.79      163.96      8.03 o
   1  -5  12        8.21        8.49      4.59 o
   2  -5  12       38.77       37.89      4.06 o
   3  -5  12       10.81       16.89      3.24 o
   4  -5  12        9.54       13.24      2.92 o
  -4  -4  12      400.32      378.43     16.89 o
  -3  -4  12       82.79       77.66      4.99 o
  -2  -4  12        0.91        2.18      2.10 o
  -1  -4  12        5.45        6.40      1.64 o
   0  -4  12        2.30        0.42      1.94 o
   1  -4  12       18.75       19.90      2.56 o
   2  -4  12        2.41        1.66      2.31 o
   3  -4  12       30.47       32.61      3.76 o
   4  -4  12       64.86       60.86      5.97 o
  -4  -3  12       12.66        3.79      3.64 o
  -3  -3  12      211.67      207.38      6.43 o
  -2  -3  12      235.59      229.69     11.14 o
  -1  -3  12      290.87      273.06      5.93 o
   0  -3  12      112.66      111.29      6.54 o
   1  -3  12       14.03       20.33      5.10 o
   2  -3  12       36.99       36.77      3.91 o
   3  -3  12      155.55      160.31      6.45 o
   4  -3  12       81.95       80.67      5.53 o
  -5  -2  12        3.90        5.24      3.64 o
  -4  -2  12       53.04       46.48      2.96 o
  -3  -2  12       62.72       60.84      3.79 o
  -2  -2  12       26.67       30.90      2.93 o
  -1  -2  12      124.93      132.08      6.76 o
   0  -2  12      161.10      170.30      6.85 o
   1  -2  12       75.11       73.31      5.10 o
   2  -2  12       28.29       32.01      3.59 o
   3  -2  12      142.10      152.59      7.86 o
   4  -2  12       64.46       51.40      4.08 o
  -4  -1  12        1.96        5.08      3.98 o
  -3  -1  12       95.00       94.73      5.68 o
  -2  -1  12      252.41      283.51      8.97 o
  -1  -1  12      117.60      118.44      4.56 o
   0  -1  12      209.30      209.11      7.67 o
   1  -1  12      280.99      279.91      8.85 o
   2  -1  12      111.84      120.23      5.63 o
   3  -1  12       63.00       58.68      5.10 o
  -5   0  12        5.81       -2.62      2.62 o
  -4   0  12       67.43       90.74     12.38 o
  -3   0  12       96.54      109.75      6.46 o
  -2   0  12      185.56      194.58     10.70 o
  -1   0  12      154.17      150.55      5.27 o
   0   0  12      141.72      133.23      6.07 o
   1   0  12        1.09        3.49      2.30 o
   2   0  12       15.83       15.73      3.49 o
   3   0  12       56.38       61.45      4.08 o
  -4   1  12       40.76       28.54      4.95 o
  -3   1  12        9.89       19.19      3.38 o
  -2   1  12        6.44        2.88      2.69 o
  -1   1  12       14.15       19.32      2.63 o
   0   1  12       63.79       72.22      6.04 o
   1   1  12      434.43      422.98     15.00 o
   2   1  12        9.78       12.38      2.91 o
  -4   2  12       19.46       24.60      5.39 o
  -3   2  12      110.22      109.48     12.09 o
  -2   2  12       72.97       86.76      7.72 o
  -1   2  12       40.03       39.66      3.66 o
   0   2  12       37.71       36.51      3.16 o
   1   2  12        8.43        8.15      2.91 o
  -3   3  12       60.90       61.08      5.10 o
  -2   3  12       13.26       15.94      3.28 o
  -1   3  12        0.67        3.04      2.41 o
   0   3  12        0.71       -2.33      2.33 o
  -1  -5  13       40.29       40.18      4.31 o
   0  -5  13       63.42       70.76      4.27 o
   1  -5  13      512.11      515.15     10.71 o
   2  -5  13      192.50      199.51     15.14 o
  -2  -4  13       12.63        9.75      4.29 o
  -1  -4  13       21.08       24.73      3.03 o
   0  -4  13        3.42        1.74      2.10 o
   1  -4  13       46.20       54.62      4.87 o
   2  -4  13      104.34      117.15      6.28 o
  -2  -3  13       19.53       26.91      3.36 o
  -1  -3  13      139.60      146.68      4.49 o
   0  -3  13      156.04      150.64      6.79 o
   1  -3  13       32.90       36.35      4.11 o
   2  -3  13      161.06      172.45      7.24 o
  -3  -2  13       75.32       74.63      8.52 o
  -2  -2  13      125.77      136.99      8.95 o
  -1  -2  13       32.52       32.54      4.48 o
   0  -2  13       38.07       29.86      3.84 o
   1  -2  13      102.93      118.81      6.02 o
   2  -2  13        8.90       14.89      3.11 o
  -3  -1  13      143.61      153.76      8.88 o
  -2  -1  13        0.78        4.06      2.69 o
  -1  -1  13       70.59       77.82      4.44 o
   0  -1  13       54.92       53.20      4.68 o
   1  -1  13       10.47        7.50      2.78 o
  -2   0  13      259.79      251.64      8.90 o
  -1   0  13      172.99      168.42      5.83 o
   0   0  13      201.02      214.81     14.71 o
 
